# Supplementary material for: DiffVar: a new method for detecting differential variability with application to methylation in cancer and aging
Source: Genome Biol. 2014 Sep 23;15(9):465. doi: 10.1186/s13059-014-0465-4 (PMC4210618; doi:10.1186/s13059-014-0465-4)
Supplement: Additional file 3: Table S1. — Results for testing over- and under-representation of ENCODE-defined regulatory regions in significant DM and DV CpGs in open seas in the lung cancer data set. [file 13059_2014_465_MOESM3_ESM.xlsx]

## Sheet: Sheet1
Table S1. Testing whether the ENCODE defined regulatory regions are over-represented or under-represented in the significant differentially methylated and differentially variable CpGs in open seas.
P-values obtained from performing a hypergeometric test and adjusted for multiple testing using Holm's method.
DV = differentially variable, DM = differentially methylated
Region	Total	# overlap DV	Expected overlap DV	Adj.P.Value DV (over-rep)	Adj.P.Value DV (under-rep)	# overlap DM	Expected overlap DM	Adj.P.Value DM (over-rep)	Adj.P.Value DM (under-rep)
Strong enhancers	1345	720	638	3.1e-05	1	403	358	0.027	1
Weak enhancers	1944	992	922	0.0061	1	547	517	0.46	1
Active promoter	679	393	322	2.1e-07	1	216	181	0.012	1
Weak promoter	788	360	374	1	1	209	210	1	1
Inactive/poised promoter	203	90	96	1	1	49	54	1	1
Insulator	949	455	450	1	1	226	252	1	0.3
Transcriptional transition	677	293	321	1	0.18	203	180	0.21	1
Transcriptional elongation	6789	3268	3220	0.88	1	1863	1805	0.44	1
Weak transcribed	11364	5522	5390	0.036	1	3030	3022	1	1
Polycomb-repressed	9348	4465	4433	1	1	2490	2486	1	1
Heterochromatin; low signal	40426	18883	19173	1	0.0013	10522	10749	1	0.006
Repetitive/Copy Number Variation	481	240	228	0.9	1	132	128	1	1
