# Supplementary material for: DiffVar: a new method for detecting differential variability with application to methylation in cancer and aging
Source: Genome Biol. 2014 Sep 23;15(9):465. doi: 10.1186/s13059-014-0465-4 (PMC4210618; doi:10.1186/s13059-014-0465-4)
Supplement: Additional file 4: Table S2. — GOstats analysis performed on the aging data. [file 13059_2014_465_MOESM4_ESM.xlsx]

## Sheet: More variable in OLD
Table S2 Gostats analysis testing for over-representation of GO terms amongst genes that are more variable in the centenarians compared to the newborns.
GO category	GOID	Pvalue	OddsRatio	ExpCount	Count	Size	Term
Biological Process	GO:0007399	2.12074e-46	2.12713	743.336	1015	1669	nervous system development
Biological Process	GO:0048856	3.40985e-46	1.73382	1689.32	2058	3793	anatomical structure development
Biological Process	GO:0048731	7.13515e-46	1.77398	1467.52	1819	3295	system development
Biological Process	GO:0007275	7.46577e-46	1.7299	1690.66	2058	3796	multicellular organismal development
Biological Process	GO:0044707	1.01903e-44	1.65112	2329.77	2721	5231	single-multicellular organism process
Biological Process	GO:0032501	1.30351e-44	1.6462	2402.37	2795	5394	multicellular organismal process
Biological Process	GO:0032502	1.86094e-41	1.65422	1898.2	2258	4262	developmental process
Biological Process	GO:0022008	7.52326e-39	2.27402	501.941	710	1127	neurogenesis
Biological Process	GO:0007267	7.9168e-39	2.33885	467.647	669	1050	cell-cell signaling
Biological Process	GO:0030182	1.67629e-37	2.3677	436.471	628	980	neuron differentiation
Biological Process	GO:0044767	4.66415e-37	1.66427	1491.13	1807	3348	single-organism developmental process
Biological Process	GO:0048699	4.66615e-37	2.27959	472.546	670	1061	generation of neurons
Biological Process	GO:0009653	3.72665e-36	1.84734	880.958	1137	1978	anatomical structure morphogenesis
Biological Process	GO:0007268	3.74971e-36	2.85145	284.597	438	639	synaptic transmission
Biological Process	GO:0035637	5.3193e-36	2.61312	335.37	501	753	multicellular organismal signaling
Biological Process	GO:0019226	7.08884e-35	2.61302	323.79	484	727	transmission of nerve impulse
Biological Process	GO:0048468	6.65671e-33	1.93927	657.824	873	1477	cell development
Biological Process	GO:0030154	6.50766e-32	1.66993	1169.12	1437	2625	cell differentiation
Biological Process	GO:0048869	8.77643e-31	1.63584	1239.49	1508	2783	cellular developmental process
Biological Process	GO:0050877	6.22686e-30	1.99918	532.672	719	1196	neurological system process
Biological Process	GO:0003008	1.25493e-28	1.79668	731.756	941	1643	system process
Biological Process	GO:0048513	1.20716e-26	1.62271	1055.1	1289	2369	organ development
Biological Process	GO:0048666	7.0396e-26	2.18869	348.286	490	782	neuron development
Biological Process	GO:0009887	8.11386e-26	2.21531	336.706	476	756	organ morphogenesis
Biological Process	GO:0000904	1.16208e-24	2.28738	295.286	423	663	cell morphogenesis involved in differentiation
Cellular component	GO:0044459	3.47146e-24	1.66226	792.31	993	1809	plasma membrane part
Cellular component	GO:0097458	4.27929e-24	2.17897	316.223	448	722	neuron part
Biological Process	GO:0007417	1.17404e-23	2.23167	299.294	425	672	central nervous system development
Biological Process	GO:0044699	3.79914e-23	1.49694	4412.36	4655	9907	single-organism process
Biological Process	GO:0009888	4.07208e-23	1.75093	622.193	796	1397	tissue development
Cellular component	GO:0031226	6.8655e-23	1.81547	519.447	681	1186	intrinsic to plasma membrane
Cellular component	GO:0043005	1.18365e-22	2.30496	256.658	372	586	neuron projection
Biological Process	GO:0031175	1.35004e-22	2.18374	300.185	423	674	neuron projection development
Molecular Function	GO:0005261	1.11004e-21	3.57579	111.508	186	254	cation channel activity
Biological Process	GO:0061564	1.1268e-21	2.43872	220.462	324	495	axon development
Cellular component	GO:0005887	1.36209e-21	1.79981	500.176	654	1142	integral to plasma membrane
Biological Process	GO:0023052	2.80934e-21	1.41587	1992.18	2247	4473	signaling
Biological Process	GO:0044700	2.80934e-21	1.41587	1992.18	2247	4473	single organism signaling
Molecular Function	GO:0043565	3.01533e-21	2.18719	273.501	388	623	sequence-specific DNA binding
Biological Process	GO:0048598	3.22911e-21	2.40349	222.244	325	499	embryonic morphogenesis
Biological Process	GO:0044763	3.85498e-21	1.42518	3991.48	4241	8962	single-organism cellular process
Biological Process	GO:0007409	5.63042e-21	2.43197	213.782	314	480	axonogenesis
Biological Process	GO:0007154	9.84603e-21	1.4063	2039.39	2292	4579	cell communication
Molecular Function	GO:0022836	1.67986e-20	3.24427	120.727	196	275	gated channel activity
Molecular Function	GO:0022839	1.67986e-20	3.24427	120.727	196	275	ion gated channel activity
Biological Process	GO:0048667	2.42713e-20	2.29137	236.496	340	531	cell morphogenesis involved in neuron differentiation
Molecular Function	GO:0015267	2.60965e-20	2.72388	160.676	247	366	channel activity
Molecular Function	GO:0022803	2.60965e-20	2.72388	160.676	247	366	passive transmembrane transporter activity
Biological Process	GO:0048812	3.14089e-20	2.27113	240.059	344	539	neuron projection morphogenesis
Molecular Function	GO:0022838	3.56506e-20	2.80106	151.457	235	345	substrate-specific channel activity
Biological Process	GO:0048646	4.11746e-20	1.95045	361.202	487	811	anatomical structure formation involved in morphogenesis
Molecular Function	GO:0005216	6.97066e-20	2.80316	148.823	231	339	ion channel activity
Cellular component	GO:0071944	9.38663e-20	1.397	1772.95	2017	4048	cell periphery
Cellular component	GO:0045202	1.76169e-19	2.37851	201.472	296	460	synapse
Biological Process	GO:0006928	2.50398e-19	1.67422	600.815	756	1349	cellular component movement
Biological Process	GO:0032989	2.84232e-19	1.82275	429.79	563	965	cellular component morphogenesis
Biological Process	GO:0000902	3.62613e-19	1.85328	403.067	532	905	cell morphogenesis
Biological Process	GO:0007423	3.94045e-19	2.406	197.303	289	443	sensory organ development
Biological Process	GO:0030030	6.38236e-19	1.84981	399.504	527	897	cell projection organization
Molecular Function	GO:0015075	1.13916e-18	1.99095	305.548	418	696	ion transmembrane transporter activity
Cellular component	GO:0005886	1.20063e-18	1.38537	1736.16	1971	3964	plasma membrane
Biological Process	GO:0007610	1.22933e-18	2.23234	228.034	325	512	behavior
Biological Process	GO:0007389	1.28043e-18	2.4364	186.168	274	418	pattern specification process
Biological Process	GO:0045165	1.41847e-18	3.37646	104.218	170	234	cell fate commitment
Molecular Function	GO:0046873	1.53207e-18	2.60969	157.603	239	359	metal ion transmembrane transporter activity
Cellular component	GO:0031012	2.24829e-18	2.47481	173.003	258	395	extracellular matrix
Biological Process	GO:0007420	4.0838e-18	2.22811	221.798	316	498	brain development
Biological Process	GO:0044708	4.87151e-18	2.64461	151.874	230	341	single-organism behavior
Molecular Function	GO:0008324	5.947e-18	2.15025	235.746	333	537	cation transmembrane transporter activity
Cellular component	GO:0042995	5.97599e-18	1.69281	508.059	648	1160	cell projection
Biological Process	GO:0009790	7.33925e-18	1.81374	399.504	523	897	embryo development
Biological Process	GO:0048562	8.57875e-18	3.06267	115.353	183	259	embryonic organ morphogenesis
Biological Process	GO:0051239	1.98437e-17	1.53013	817.714	985	1836	regulation of multicellular organismal process
Molecular Function	GO:0022891	3.49013e-17	1.885	328.816	440	749	substrate-specific transmembrane transporter activity
Cellular component	GO:0005578	3.5986e-17	2.56452	148.914	225	340	proteinaceous extracellular matrix
Biological Process	GO:0022610	4.16165e-17	1.79344	395.05	515	887	biological adhesion
Molecular Function	GO:0022857	4.75552e-17	1.82664	362.18	478	825	transmembrane transporter activity
Biological Process	GO:0007155	5.56032e-17	1.78962	394.605	514	886	cell adhesion
Biological Process	GO:0040011	7.12696e-17	1.64898	542.471	680	1218	locomotion
Biological Process	GO:0048858	1.21567e-16	1.95542	287.269	389	645	cell projection morphogenesis
Biological Process	GO:0007411	1.3105e-16	2.5274	151.429	226	340	axon guidance
Biological Process	GO:0097485	1.3105e-16	2.5274	151.429	226	340	neuron projection guidance
Biological Process	GO:2000026	1.39948e-16	1.68017	489.916	620	1100	regulation of multicellular organismal development
Biological Process	GO:0032990	3.90628e-16	1.92011	293.059	394	658	cell part morphogenesis
Molecular Function	GO:0001071	3.90788e-16	1.73808	406.52	525	926	nucleic acid binding transcription factor activity
Molecular Function	GO:0003700	3.91637e-16	1.73903	405.642	524	924	sequence-specific DNA binding transcription factor activity
Biological Process	GO:0003002	4.12842e-16	2.64992	133.168	202	299	regionalization
Molecular Function	GO:0022890	4.54952e-16	2.22848	189.651	272	432	inorganic cation transmembrane transporter activity
Biological Process	GO:0048729	5.296e-16	2.14747	211.109	297	474	tissue morphogenesis
Cellular component	GO:0044456	6.39055e-16	2.49217	144.972	217	331	synapse part
Biological Process	GO:0042472	1.2358e-15	7.01779	40.9748	78	92	inner ear morphogenesis
Biological Process	GO:0006811	1.52656e-15	1.67828	454.731	576	1021	ion transport
Cellular component	GO:0030054	1.78358e-15	1.83876	313.157	416	715	cell junction
Cellular component	GO:0034702	1.98676e-15	3.01104	98.546	157	225	ion channel complex
Molecular Function	GO:0022843	2.13583e-15	4.62468	56.1928	100	128	voltage-gated cation channel activity
Biological Process	GO:0007517	3.86917e-15	2.32357	163.454	237	367	muscle organ development
Biological Process	GO:0048568	4.80315e-15	2.30017	166.126	240	373	embryonic organ development
Biological Process	GO:0021953	6.52685e-15	4.13299	62.7983	108	141	central nervous system neuron differentiation
Biological Process	GO:0045664	6.59874e-15	2.43145	145.193	214	326	regulation of neuron differentiation
Biological Process	GO:0061061	6.90846e-15	2.0586	217.345	301	488	muscle structure development
Biological Process	GO:0060537	8.57357e-15	2.33326	157.664	229	354	muscle tissue development
Molecular Function	GO:0022892	8.79073e-15	1.7182	382.375	492	871	substrate-specific transporter activity
Biological Process	GO:0014706	1.18269e-14	2.3639	151.429	221	340	striated muscle tissue development
Biological Process	GO:0043583	1.41318e-14	3.2474	84.1765	136	189	ear development
Biological Process	GO:0050793	1.58831e-14	1.5324	639.118	775	1435	regulation of developmental process
Biological Process	GO:0050808	2.51236e-14	4.10201	60.5714	104	136	synapse organization
Biological Process	GO:0051960	2.56602e-14	2.09253	198.639	277	446	regulation of nervous system development
Biological Process	GO:0048736	3.59053e-14	3.78846	65.916	111	148	appendage development
Biological Process	GO:0060173	3.59053e-14	3.78846	65.916	111	148	limb development
Biological Process	GO:0048839	5.63479e-14	3.49675	72.1513	119	162	inner ear development
Biological Process	GO:0022603	6.28015e-14	1.88144	262.773	351	590	regulation of anatomical structure morphogenesis
Molecular Function	GO:0005244	6.42213e-14	3.36548	74.1921	122	169	voltage-gated ion channel activity
Molecular Function	GO:0022832	6.42213e-14	3.36548	74.1921	122	169	voltage-gated channel activity
Biological Process	GO:0072358	8.05683e-14	1.74137	340.714	440	765	cardiovascular system development
Biological Process	GO:0072359	8.05683e-14	1.74137	340.714	440	765	circulatory system development
Biological Process	GO:0042471	8.59648e-14	4.6735	50.3277	89	113	ear morphogenesis
Molecular Function	GO:0005215	1.11869e-13	1.60031	469.737	585	1070	transporter activity
Biological Process	GO:0007416	1.19076e-13	8.51821	31.1765	61	70	synapse assembly
Biological Process	GO:0035107	2.29819e-13	3.82188	61.0168	103	137	appendage morphogenesis
Biological Process	GO:0035108	2.29819e-13	3.82188	61.0168	103	137	limb morphogenesis
Biological Process	GO:0060284	2.43903e-13	1.93537	228.479	309	513	regulation of cell development
Cellular component	GO:0044420	2.98875e-13	3.24934	73.581	120	168	extracellular matrix part
Cellular component	GO:0030424	3.08602e-13	2.63905	104.678	160	239	axon
Cellular component	GO:0031224	6.35825e-13	1.28662	2063.33	2264	4711	intrinsic to membrane
Biological Process	GO:0030900	7.47771e-13	2.40617	125.151	184	281	forebrain development
Biological Process	GO:0007156	1.0663e-12	4.54385	47.2101	83	106	homophilic cell adhesion
Cellular component	GO:0016020	1.21386e-12	1.26179	3034.78	3247	6929	membrane
Molecular Function	GO:0005267	2.71755e-12	4.11524	49.6077	86	113	potassium channel activity
Biological Process	GO:0060429	2.78947e-12	1.67129	346.504	440	778	epithelium development
Biological Process	GO:0001708	2.95896e-12	6.18705	34.2941	64	77	cell fate specification
Biological Process	GO:0007166	3.53038e-12	1.37015	1035.95	1186	2326	cell surface receptor signaling pathway
Cellular component	GO:0044297	3.7523e-12	2.3438	121.321	178	277	cell body
Cellular component	GO:0030425	4.00734e-12	2.33348	122.197	179	279	dendrite
Biological Process	GO:0030326	4.02876e-12	4.0578	50.7731	87	114	embryonic limb morphogenesis
Biological Process	GO:0035113	4.02876e-12	4.0578	50.7731	87	114	embryonic appendage morphogenesis
Biological Process	GO:0009952	6.00628e-12	2.83163	83.7311	130	188	anterior/posterior pattern specification
Molecular Function	GO:0015079	9.62399e-12	3.57355	56.1928	94	128	potassium ion transmembrane transporter activity
Biological Process	GO:0050767	9.66202e-12	2.00187	177.706	244	399	regulation of neurogenesis
Cellular component	GO:0044463	1.23953e-11	1.79172	243.518	321	556	cell projection part
Biological Process	GO:0050890	1.51839e-11	2.9872	73.4874	116	165	cognition
Biological Process	GO:0001501	1.8124e-11	1.98931	175.924	241	395	skeletal system development
Biological Process	GO:0002009	1.81615e-11	2.02408	167.462	231	376	morphogenesis of an epithelium
Biological Process	GO:0016337	2.08773e-11	2.04117	162.563	225	365	cell-cell adhesion
Biological Process	GO:0044057	2.16998e-11	1.89549	201.756	271	453	regulation of system process
Cellular component	GO:0043025	2.23195e-11	2.35792	110.809	163	253	neuronal cell body
Biological Process	GO:0051179	2.26805e-11	1.2846	1797.99	1972	4037	localization
Biological Process	GO:0035295	2.29311e-11	1.92321	192.403	260	432	tube development
Biological Process	GO:0048705	2.64143e-11	2.73948	83.2857	128	187	skeletal system morphogenesis
Biological Process	GO:0060538	3.28594e-11	2.52797	96.2017	144	216	skeletal muscle organ development
Biological Process	GO:0007186	3.5843e-11	1.73624	265.891	344	597	G-protein coupled receptor signaling pathway
Cellular component	GO:0016021	3.82317e-11	1.2619	2015.16	2198	4601	integral to membrane
Biological Process	GO:0051094	4.46951e-11	1.67362	303.303	386	681	positive regulation of developmental process
Biological Process	GO:0065007	5.32902e-11	1.26323	3618.25	3798	8124	biological regulation
Biological Process	GO:0006812	8.99883e-11	1.69335	279.697	358	628	cation transport
Molecular Function	GO:0005509	9.23326e-11	1.71169	263.404	340	600	calcium ion binding
Biological Process	GO:0007611	9.67897e-11	2.95968	68.5882	108	154	learning or memory
Molecular Function	GO:0005249	1.00996e-10	4.8522	35.5595	64	81	voltage-gated potassium channel activity
Cellular component	GO:0044425	1.27641e-10	1.24291	2364.23	2549	5398	membrane part
Biological Process	GO:0009792	1.50984e-10	1.7494	240.95	313	541	embryo development ending in birth or egg hatching
Biological Process	GO:0043062	1.53131e-10	2.1457	129.605	183	291	extracellular structure organization
Cellular component	GO:0097060	1.61224e-10	2.52168	87.5964	132	200	synaptic membrane
Biological Process	GO:0006935	1.75565e-10	1.71584	256.983	331	577	chemotaxis
Biological Process	GO:0042330	1.75565e-10	1.71584	256.983	331	577	taxis
Biological Process	GO:0030198	2.1924e-10	2.1336	129.16	182	290	extracellular matrix organization
Biological Process	GO:0007519	2.34118e-10	2.45453	93.084	138	209	skeletal muscle tissue development
Cellular component	GO:0034703	2.38669e-10	3.17139	57.3757	93	131	cation channel complex
Biological Process	GO:0050905	2.46304e-10	4.43033	38.3025	67	86	neuromuscular process
Biological Process	GO:0043009	2.58419e-10	1.74157	238.277	309	535	chordate embryonic development
Biological Process	GO:0048870	2.67876e-10	1.53945	401.731	492	902	cell motility
Biological Process	GO:0051674	2.67876e-10	1.53945	401.731	492	902	localization of cell
Biological Process	GO:0035239	2.9606e-10	2.08841	134.504	188	302	tube morphogenesis
Biological Process	GO:0032879	3.8636e-10	1.42255	612.84	721	1376	regulation of localization
Biological Process	GO:0045595	4.42389e-10	1.49383	456.513	551	1025	regulation of cell differentiation
Biological Process	GO:0051146	4.48719e-10	2.19642	115.798	165	260	striated muscle cell differentiation
Cellular component	GO:0033267	4.80676e-10	3.42472	49.492	82	113	axon part
Biological Process	GO:0042692	5.5332e-10	1.99393	147.866	203	332	muscle cell differentiation
Cellular component	GO:0008021	6.18966e-10	3.93687	40.7323	70	93	synaptic vesicle
Biological Process	GO:0001944	7.32282e-10	1.73155	230.261	298	517	vasculature development
Biological Process	GO:0003001	7.35709e-10	2.03224	138.067	191	310	generation of a signal involved in cell-cell signaling
Biological Process	GO:0023061	7.35709e-10	2.03224	138.067	191	310	signal release
Biological Process	GO:0030534	8.13937e-10	3.46884	48.5462	80	109	adult behavior
Biological Process	GO:0007626	8.33672e-10	2.8548	65.4706	102	147	locomotory behavior
Molecular Function	GO:0005262	9.01348e-10	3.81391	41.7056	71	95	calcium channel activity
Biological Process	GO:0006836	9.2714e-10	3.09513	57.0084	91	128	neurotransmitter transport
Molecular Function	GO:0005201	9.38418e-10	4.89317	31.6085	57	72	extracellular matrix structural constituent
Biological Process	GO:0048514	1.06442e-09	1.80615	194.185	256	436	blood vessel morphogenesis
Biological Process	GO:0034220	1.13087e-09	1.9236	158.109	214	355	ion transmembrane transport
Molecular Function	GO:0015077	1.19761e-09	2.04941	129.068	180	294	monovalent inorganic cation transmembrane transporter activity
Molecular Function	GO:0015085	1.23768e-09	3.39685	47.8517	79	109	calcium ion transmembrane transporter activity
Biological Process	GO:0060485	1.53688e-09	2.63897	73.042	111	164	mesenchyme development
Biological Process	GO:0001763	1.6856e-09	2.42703	85.958	127	193	morphogenesis of a branching structure
Molecular Function	GO:0000981	1.8126e-09	2.08025	121.166	170	276	sequence-specific DNA binding RNA polymerase II transcription factor activity
Biological Process	GO:0031344	2.25541e-09	2.11503	116.689	164	262	regulation of cell projection organization
Biological Process	GO:0016477	2.45639e-09	1.52435	371.891	454	835	cell migration
Biological Process	GO:0001505	2.45686e-09	2.92573	59.2353	93	133	regulation of neurotransmitter levels
Biological Process	GO:0007215	2.63811e-09	7.51823	21.8235	42	49	glutamate receptor signaling pathway
Cellular component	GO:0030672	2.86585e-09	8.3849	19.7092	39	45	synaptic vesicle membrane
Biological Process	GO:0030001	2.91428e-09	1.69353	231.597	297	520	metal ion transport
Biological Process	GO:0001568	3.47314e-09	1.71449	218.681	282	491	blood vessel development
Biological Process	GO:0006813	3.9e-09	2.89377	58.7899	92	132	potassium ion transport
Biological Process	GO:0021510	5.19485e-09	4.18341	34.7395	60	78	spinal cord development
Biological Process	GO:0035270	5.30641e-09	2.90284	57.4538	90	129	endocrine system development
Molecular Function	GO:0072509	5.41615e-09	2.82737	58.8269	92	134	divalent inorganic cation transmembrane transporter activity
Biological Process	GO:0061138	6.45115e-09	2.40054	81.5042	120	183	morphogenesis of a branching epithelium
Biological Process	GO:0048863	8.77751e-09	2.02163	121.588	168	273	stem cell differentiation
Biological Process	GO:0042391	8.82441e-09	1.97385	130.05	178	292	regulation of membrane potential
Biological Process	GO:0010975	9.14937e-09	2.21553	95.7563	137	215	regulation of neuron projection development
Biological Process	GO:0007631	9.45763e-09	3.89084	36.521	62	82	feeding behavior
Biological Process	GO:0048663	1.0375e-08	5.11921	27.1681	49	61	neuron fate commitment
Biological Process	GO:0048706	1.091e-08	3.10253	49.437	79	111	embryonic skeletal system development
Cellular component	GO:0008328	1.11869e-08	9.02541	17.5193	35	40	ionotropic glutamate receptor complex
Biological Process	GO:0048645	1.61108e-08	5.98613	23.1597	43	52	organ formation
Biological Process	GO:0016331	1.66533e-08	2.68734	61.4622	94	138	morphogenesis of embryonic epithelium
Biological Process	GO:0009719	1.86131e-08	1.42269	479.227	566	1076	response to endogenous stimulus
Biological Process	GO:0048762	1.88342e-08	2.65567	62.3529	95	140	mesenchymal cell differentiation
Biological Process	GO:0007507	1.95836e-08	1.77483	173.252	227	389	heart development
Biological Process	GO:0050794	2.22816e-08	1.21318	3208.95	3365	7205	regulation of cellular process
Biological Process	GO:0007165	2.581e-08	1.23111	1777.5	1921	3991	signal transduction
Biological Process	GO:0060560	3.11322e-08	2.69438	58.7899	90	132	developmental growth involved in morphogenesis
Biological Process	GO:0060562	3.13257e-08	1.93396	127.378	173	286	epithelial tube morphogenesis
Molecular Function	GO:0008066	3.70671e-08	30.7889	10.9752	24	25	glutamate receptor activity
Biological Process	GO:0050789	5.17411e-08	1.20861	3392.45	3543	7617	regulation of biological process
Biological Process	GO:0007612	5.34527e-08	3.3135	40.5294	66	91	learning
Biological Process	GO:0001654	5.42607e-08	1.9284	123.815	168	278	eye development
Biological Process	GO:0007218	5.75278e-08	3.43709	38.3025	63	86	neuropeptide signaling pathway
Biological Process	GO:0021515	6.3458e-08	6.10459	20.9328	39	47	cell differentiation in spinal cord
Molecular Function	GO:0015276	6.44045e-08	2.70761	54.4368	84	124	ligand-gated ion channel activity
Molecular Function	GO:0022834	6.44045e-08	2.70761	54.4368	84	124	ligand-gated channel activity
Cellular component	GO:0045211	6.56796e-08	2.31488	74.457	109	170	postsynaptic membrane
Biological Process	GO:0009605	6.71028e-08	1.36685	569.193	659	1278	response to external stimulus
Biological Process	GO:0050804	6.76906e-08	2.27814	78.8319	114	177	regulation of synaptic transmission
Biological Process	GO:0030855	8.11778e-08	1.61122	228.479	287	513	epithelial cell differentiation
Biological Process	GO:0001764	8.37321e-08	3.01332	45.4286	72	102	neuron migration
Cellular component	GO:0043235	8.38396e-08	2.25247	77.9608	113	178	receptor complex
Biological Process	GO:0021537	8.58416e-08	2.35916	71.7059	105	161	telencephalon development
Molecular Function	GO:1901681	9.09437e-08	2.33696	71.558	105	163	sulfur compound binding
Biological Process	GO:0007269	9.53493e-08	3.09328	43.2017	69	97	neurotransmitter secretion
Biological Process	GO:0048704	9.55903e-08	3.38195	37.8571	62	85	embryonic skeletal system morphogenesis
Biological Process	GO:0048589	9.95837e-08	1.9106	122.034	165	274	developmental growth
Cellular component	GO:0005604	1.04812e-07	3.46357	35.4766	59	81	basement membrane
Biological Process	GO:0048638	1.13685e-07	2.79906	50.3277	78	113	regulation of developmental growth
Biological Process	GO:0050954	1.14379e-07	2.60322	57.4538	87	129	sensory perception of mechanical stimulus
Biological Process	GO:0023051	1.18032e-07	1.28473	908.571	1016	2040	regulation of signaling
Biological Process	GO:0003007	1.21137e-07	2.21259	81.0588	116	182	heart morphogenesis
Biological Process	GO:0048518	1.27288e-07	1.23062	1495.13	1624	3357	positive regulation of biological process
Biological Process	GO:2000027	1.27875e-07	2.48759	62.3529	93	140	regulation of organ morphogenesis
Biological Process	GO:0016055	1.28634e-07	1.85679	130.941	175	294	Wnt receptor signaling pathway
Biological Process	GO:0051270	1.31264e-07	1.63552	207.101	262	465	regulation of cellular component movement
Biological Process	GO:0061448	1.34479e-07	2.12747	88.6303	125	199	connective tissue development
Biological Process	GO:0031128	1.43771e-07	8.00793	16.479	32	37	developmental induction
Biological Process	GO:0001525	1.61286e-07	1.74469	159	207	357	angiogenesis
Biological Process	GO:0010817	1.78617e-07	1.7153	167.908	217	377	regulation of hormone levels
Biological Process	GO:0060541	1.8423e-07	2.24831	75.7143	109	170	respiratory system development
Biological Process	GO:0007605	1.90729e-07	2.64116	53.8908	82	121	sensory perception of sound
Biological Process	GO:0048522	1.90751e-07	1.23717	1329.01	1451	2984	positive regulation of cellular process
Biological Process	GO:0060070	2.24413e-07	2.20213	78.3866	112	176	canonical Wnt receptor signaling pathway
Biological Process	GO:0030111	2.38787e-07	2.18769	79.2773	113	178	regulation of Wnt receptor signaling pathway
Molecular Function	GO:0005539	2.39877e-07	2.24268	73.3141	106	167	glycosaminoglycan binding
Biological Process	GO:0010646	2.40835e-07	1.27603	911.244	1016	2046	regulation of cell communication
Biological Process	GO:0031644	2.56042e-07	2.04671	93.5294	130	210	regulation of neurological system process
Biological Process	GO:0003156	2.81033e-07	7.75636	16.0336	31	36	regulation of organ formation
Biological Process	GO:0006816	2.82339e-07	1.96652	103.773	142	233	calcium ion transport
Biological Process	GO:0045666	3.00898e-07	4.00946	28.0588	48	63	positive regulation of neuron differentiation
Biological Process	GO:0010769	3.17684e-07	2.12169	83.7311	118	188	regulation of cell morphogenesis involved in differentiation
Biological Process	GO:0070838	3.22672e-07	1.93706	107.336	146	241	divalent metal ion transport
Biological Process	GO:0050673	3.64215e-07	1.90999	110.899	150	249	epithelial cell proliferation
Cellular component	GO:0042734	3.91803e-07	5.29974	20.1472	37	46	presynaptic membrane
Biological Process	GO:0014031	4.49827e-07	2.48303	57.0084	85	128	mesenchymal cell development
Molecular Function	GO:0001077	4.86711e-07	3.51933	31.1695	52	71	RNA polymerase II core promoter proximal region sequence-specific DNA binding transcription factor activity involved in positive regulation of transcription
Biological Process	GO:0048732	4.91586e-07	1.84059	121.588	162	273	gland development
Biological Process	GO:0007187	5.16529e-07	2.35934	62.7983	92	141	G-protein coupled receptor signaling pathway, coupled to cyclic nucleotide second messenger
Biological Process	GO:0021517	5.19828e-07	6.67236	16.9244	32	38	ventral spinal cord development
Biological Process	GO:0045168	5.19828e-07	6.67236	16.9244	32	38	cell-cell signaling involved in cell fate commitment
Biological Process	GO:0065008	6.03545e-07	1.23355	1219.89	1333	2739	regulation of biological quality
Biological Process	GO:0009187	6.06294e-07	2.31626	64.5798	94	145	cyclic nucleotide metabolic process
Cellular component	GO:0008076	6.09239e-07	3.58423	29.7828	50	68	voltage-gated potassium channel complex
Cellular component	GO:0034705	6.09239e-07	3.58423	29.7828	50	68	potassium channel complex
Biological Process	GO:0009953	6.31718e-07	2.91196	41.4202	65	93	dorsal/ventral pattern formation
Biological Process	GO:0072511	6.65052e-07	1.89017	109.118	147	245	divalent inorganic cation transport
Biological Process	GO:0031279	6.71985e-07	4.02584	26.2773	45	59	regulation of cyclase activity
Biological Process	GO:0002027	6.83427e-07	3.75835	28.5042	48	64	regulation of heart rate
Biological Process	GO:0045597	7.05409e-07	1.56709	218.235	271	490	positive regulation of cell differentiation
Biological Process	GO:0022414	7.17942e-07	1.39328	411.084	482	923	reproductive process
Biological Process	GO:0007270	7.32538e-07	2.9905	39.1933	62	88	neuron-neuron synaptic transmission
Biological Process	GO:0048592	7.45169e-07	2.42627	57.4538	85	129	eye morphogenesis
Biological Process	GO:0016202	7.54439e-07	2.61493	49.437	75	111	regulation of striated muscle tissue development
Molecular Function	GO:0005245	7.56511e-07	8.66036	13.6092	27	31	voltage-gated calcium channel activity
Biological Process	GO:0031346	7.6612e-07	2.33329	62.3529	91	140	positive regulation of cell projection organization
Biological Process	GO:0051969	8.11113e-07	2.03025	87.2941	121	196	regulation of transmission of nerve impulse
Biological Process	GO:1901861	8.45184e-07	2.57827	50.3277	76	113	regulation of muscle tissue development
Biological Process	GO:0048754	8.66233e-07	2.22205	69.0336	99	155	branching morphogenesis of an epithelial tube
Biological Process	GO:0035249	9.68366e-07	4.75634	21.3782	38	48	synaptic transmission, glutamatergic
Biological Process	GO:0048665	9.91302e-07	10.4174	12.4706	25	28	neuron fate specification
Biological Process	GO:0030902	1.1568e-06	2.4793	53	79	119	hindbrain development
Biological Process	GO:0055123	1.1568e-06	2.4793	53	79	119	digestive system development
Biological Process	GO:0043010	1.17718e-06	1.87625	106.445	143	239	camera-type eye development
Biological Process	GO:0008015	1.37606e-06	1.68596	151.874	195	341	blood circulation
Biological Process	GO:0003013	1.38523e-06	1.68314	152.765	196	343	circulatory system process
Biological Process	GO:0055085	1.43865e-06	1.43482	322.454	384	724	transmembrane transport
Biological Process	GO:0022604	1.48536e-06	1.74539	132.723	173	298	regulation of cell morphogenesis
Biological Process	GO:0045761	1.50284e-06	4.04496	24.4958	42	55	regulation of adenylate cyclase activity
Biological Process	GO:0006937	1.52805e-06	2.39416	55.6723	82	125	regulation of muscle contraction
Molecular Function	GO:0000982	1.60531e-06	2.65205	44.3396	68	101	RNA polymerase II core promoter proximal region sequence-specific DNA binding transcription factor activity
Molecular Function	GO:0097367	1.6203e-06	2.03526	80.3382	112	183	carbohydrate derivative binding
Biological Process	GO:0035136	1.6544e-06	5.71839	17.3697	32	39	forelimb morphogenesis
Biological Process	GO:0035137	1.6544e-06	5.71839	17.3697	32	39	hindlimb morphogenesis
Biological Process	GO:0040007	1.70835e-06	1.41993	337.597	400	758	growth
Molecular Function	GO:0001228	1.71722e-06	3.07494	34.2425	55	78	RNA polymerase II transcription regulatory region sequence-specific DNA binding transcription factor activity involved in positive regulation of transcription
Biological Process	GO:0010463	1.73698e-06	4.63038	20.9328	37	47	mesenchymal cell proliferation
Biological Process	GO:0001655	1.74656e-06	1.77121	124.261	163	279	urogenital system development
Biological Process	GO:0021536	1.86291e-06	3.41001	29.8403	49	67	diencephalon development
Biological Process	GO:0006939	1.86611e-06	2.89304	38.3025	60	86	smooth muscle contraction
Biological Process	GO:0051339	1.96763e-06	3.60052	27.6134	46	62	regulation of lyase activity
Biological Process	GO:0060428	2.04506e-06	7.00215	14.6975	28	33	lung epithelium development
Biological Process	GO:0090102	2.04506e-06	7.00215	14.6975	28	33	cochlea development
Molecular Function	GO:0005231	2.05356e-06	4.62223	20.1943	36	46	excitatory extracellular ligand-gated ion channel activity
Biological Process	GO:0048634	2.17299e-06	2.47662	50.3277	75	113	regulation of muscle organ development
Biological Process	GO:0015672	2.38668e-06	1.75169	125.597	164	282	monovalent inorganic cation transport
Biological Process	GO:0051216	2.52812e-06	2.08782	73.4874	103	165	cartilage development
Biological Process	GO:0007200	2.59974e-06	3.67282	26.2773	44	59	phospholipase C-activating G-protein coupled receptor signaling pathway
Biological Process	GO:0050896	2.60547e-06	1.174	2771.59	2902	6223	response to stimulus
Biological Process	GO:0003205	2.62295e-06	2.4157	52.1092	77	117	cardiac chamber development
Biological Process	GO:0046058	2.62295e-06	2.4157	52.1092	77	117	cAMP metabolic process
Biological Process	GO:0050678	2.81344e-06	1.9178	92.1933	125	207	regulation of epithelial cell proliferation
Cellular component	GO:0044421	2.84463e-06	1.33782	466.451	538	1065	extracellular region part
Molecular Function	GO:0008201	2.95147e-06	2.31809	55.3148	81	126	heparin binding
Biological Process	GO:0048565	2.97904e-06	2.47522	48.9916	73	110	digestive tract development
Biological Process	GO:0006357	3.03118e-06	1.31583	541.58	617	1216	regulation of transcription from RNA polymerase II promoter
Biological Process	GO:0040012	3.03612e-06	1.55772	196.857	244	442	regulation of locomotion
Biological Process	GO:0090257	3.17292e-06	2.18008	64.5798	92	145	regulation of muscle system process
Biological Process	GO:0003006	3.17706e-06	1.58955	179.042	224	402	developmental process involved in reproduction
Biological Process	GO:0043269	3.30687e-06	1.72519	128.714	167	289	regulation of ion transport
Biological Process	GO:0007498	3.3294e-06	2.54532	45.8739	69	103	mesoderm development
Biological Process	GO:0043588	3.47173e-06	1.7072	133.168	172	299	skin development
Biological Process	GO:0006936	3.49639e-06	1.78705	113.126	149	254	muscle contraction
Biological Process	GO:0030324	3.5681e-06	2.14662	66.3613	94	149	lung development
Molecular Function	GO:0005230	3.81143e-06	3.24641	29.4134	48	67	extracellular ligand-gated ion channel activity
Cellular component	GO:0005581	3.93043e-06	2.82913	36.3525	57	83	collagen
Biological Process	GO:0001704	4.0407e-06	2.85724	36.521	57	82	formation of primary germ layer
Molecular Function	GO:0000976	4.06884e-06	2.11078	67.168	95	153	transcription regulatory region sequence-specific DNA binding
Biological Process	GO:0051963	4.12646e-06	7.81197	12.916	25	29	regulation of synapse assembly
Biological Process	GO:0048332	4.14602e-06	3.38826	28.0588	46	63	mesoderm morphogenesis
Biological Process	GO:0072001	4.22046e-06	1.80561	107.336	142	241	renal system development
Biological Process	GO:0060415	4.39952e-06	3.58873	25.8319	43	58	muscle tissue morphogenesis
Cellular component	GO:0005891	4.4833e-06	6.00974	14.8914	28	34	voltage-gated calcium channel complex
Biological Process	GO:0042127	4.5222e-06	1.31885	509.958	582	1145	regulation of cell proliferation
Biological Process	GO:0048864	4.52419e-06	1.8586	97.0924	130	218	stem cell development
Biological Process	GO:0018958	4.5778e-06	3.13132	31.1765	50	70	phenol-containing compound metabolic process
Biological Process	GO:0019233	4.5778e-06	3.13132	31.1765	50	70	sensory perception of pain
Biological Process	GO:0016358	4.63158e-06	2.33031	53.4454	78	120	dendrite development
Biological Process	GO:0035282	4.66413e-06	2.79564	37.4118	58	84	segmentation
Biological Process	GO:0022612	4.92544e-06	2.40975	49.437	73	111	gland morphogenesis
Biological Process	GO:0035148	5.00669e-06	2.30537	54.3361	79	122	tube formation
Biological Process	GO:0009914	5.15995e-06	1.82066	102.437	136	230	hormone transport
Biological Process	GO:0000122	5.35912e-06	1.51262	214.227	262	481	negative regulation of transcription from RNA polymerase II promoter
Biological Process	GO:0070848	5.37871e-06	1.45863	258.765	311	581	response to growth factor stimulus
Biological Process	GO:0001707	5.54713e-06	3.4428	26.7227	44	60	mesoderm formation
Biological Process	GO:0030808	5.60257e-06	2.47225	46.3193	69	104	regulation of nucleotide biosynthetic process
Biological Process	GO:1900371	5.60257e-06	2.47225	46.3193	69	104	regulation of purine nucleotide biosynthetic process
Biological Process	GO:0035914	5.61462e-06	2.58818	42.3109	64	95	skeletal muscle cell differentiation
Molecular Function	GO:0005488	5.66238e-06	1.20613	4686.83	4791	10676	binding
Biological Process	GO:0030323	5.68398e-06	2.09312	67.6975	95	152	respiratory tube development
Biological Process	GO:0071363	5.69243e-06	1.46267	253.42	305	569	cellular response to growth factor stimulus
Biological Process	GO:0042886	5.72397e-06	1.86446	93.9748	126	211	amide transport
Biological Process	GO:0030072	5.7529e-06	1.93656	83.7311	114	188	peptide hormone secretion
Biological Process	GO:1901700	5.88462e-06	1.33901	441.37	508	991	response to oxygen-containing compound
Biological Process	GO:1901342	6.01256e-06	1.99896	76.1597	105	171	regulation of vasculature development
Biological Process	GO:0060828	6.21339e-06	2.2371	57.0084	82	128	regulation of canonical Wnt receptor signaling pathway
Biological Process	GO:0048738	6.22571e-06	2.14873	62.7983	89	141	cardiac muscle tissue development
Biological Process	GO:0050770	6.26607e-06	2.54657	43.2017	65	97	regulation of axonogenesis
Biological Process	GO:0072089	6.33811e-06	2.32545	52.1092	76	117	stem cell proliferation
Biological Process	GO:0031281	6.64111e-06	5.83433	15.1429	28	34	positive regulation of cyclase activity
Biological Process	GO:0030178	6.75136e-06	2.40657	48.1008	71	108	negative regulation of Wnt receptor signaling pathway
Biological Process	GO:0001656	7.31894e-06	2.74697	36.9664	57	83	metanephros development
Biological Process	GO:0033555	7.40372e-06	3.50467	25.3866	42	57	multicellular organismal response to stress
Cellular component	GO:0012506	7.43635e-06	1.5809	165.119	207	377	vesicle membrane
Biological Process	GO:0009954	7.49437e-06	6.49978	13.8067	26	31	proximal/distal pattern formation
Biological Process	GO:0071495	7.53829e-06	1.39007	332.252	390	746	cellular response to endogenous stimulus
Biological Process	GO:0003012	7.65019e-06	1.68309	130.05	167	292	muscle system process
Molecular Function	GO:0019838	7.68586e-06	2.43008	45.6567	68	104	growth factor binding
Biological Process	GO:0030802	7.68592e-06	2.47069	44.9832	67	101	regulation of cyclic nucleotide biosynthetic process
Molecular Function	GO:0000975	7.73893e-06	1.62121	148.384	188	338	regulatory region DNA binding
Molecular Function	GO:0001067	7.73893e-06	1.62121	148.384	188	338	regulatory region nucleic acid binding
Biological Process	GO:0048644	8.38507e-06	3.19959	28.5042	46	64	muscle organ morphogenesis
Biological Process	GO:0048593	8.59975e-06	2.54731	41.8655	63	94	camera-type eye morphogenesis
Molecular Function	GO:0005234	8.70241e-06	21.7831	7.90212	17	18	extracellular-glutamate-gated ion channel activity
Biological Process	GO:0060021	8.79516e-06	2.9818	31.6218	50	71	palate development
Cellular component	GO:0030136	8.93439e-06	1.89869	83.2166	113	190	clathrin-coated vesicle
Cellular component	GO:0044309	9.37316e-06	2.93115	31.5347	50	72	neuron spine
Biological Process	GO:0072006	9.41608e-06	2.64044	38.7479	59	87	nephron development
Biological Process	GO:2000145	1.00585e-05	1.54355	182.16	225	409	regulation of cell motility
Biological Process	GO:0015833	1.00878e-05	1.848	91.3025	122	205	peptide transport
Biological Process	GO:0044765	1.01853e-05	1.20268	1216.77	1316	2732	single-organism transport
Biological Process	GO:0031589	1.03186e-05	1.84103	92.1933	123	207	cell-substrate adhesion
Biological Process	GO:0051349	1.04308e-05	5.17963	16.0336	29	36	positive regulation of lyase activity
Biological Process	GO:0048608	1.08162e-05	1.74241	110.454	144	248	reproductive structure development
Molecular Function	GO:0008188	1.09145e-05	4.81121	16.6822	30	38	neuropeptide receptor activity
Biological Process	GO:0044089	1.10039e-05	21.2283	8.01681	17	18	positive regulation of cellular component biogenesis
Biological Process	GO:0051899	1.14259e-05	2.69831	36.521	56	82	membrane depolarization
Cellular component	GO:0032281	1.16568e-05	9.00814	10.5116	21	24	alpha-amino-3-hydroxy-5-methyl-4-isoxazolepropionic acid selective glutamate receptor complex
Biological Process	GO:0048878	1.16649e-05	1.4014	301.076	355	676	chemical homeostasis
Biological Process	GO:0002790	1.18593e-05	1.87698	85.5126	115	192	peptide secretion
Biological Process	GO:0007613	1.1984e-05	3.00504	30.2857	48	68	memory
Molecular Function	GO:0030594	1.21187e-05	3.01893	29.4134	47	67	neurotransmitter receptor activity
Biological Process	GO:0021983	1.23197e-05	4.44642	18.2605	32	41	pituitary gland development
Biological Process	GO:0008306	1.23872e-05	3.42064	24.9412	41	56	associative learning
Biological Process	GO:0007600	1.27157e-05	1.48944	211.555	257	475	sensory perception
Biological Process	GO:0009190	1.28099e-05	2.28863	50.3277	73	113	cyclic nucleotide biosynthetic process
Biological Process	GO:0052652	1.28099e-05	2.28863	50.3277	73	113	cyclic purine nucleotide metabolic process
Biological Process	GO:0071804	1.30682e-05	3.65722	22.7143	38	51	cellular potassium ion transport
Biological Process	GO:0071805	1.30682e-05	3.65722	22.7143	38	51	potassium ion transmembrane transport
Biological Process	GO:0003231	1.31074e-05	2.50644	41.4202	62	93	cardiac ventricle development
Biological Process	GO:0006940	1.31326e-05	3.97999	20.4874	35	46	regulation of smooth muscle contraction
Biological Process	GO:0042221	1.326e-05	1.19813	1239.49	1338	2783	response to chemical stimulus
Biological Process	GO:0090103	1.46199e-05	11.8653	9.35294	19	21	cochlea morphogenesis
Cellular component	GO:0043197	1.50414e-05	2.87208	31.0967	49	71	dendritic spine
Cellular component	GO:0030659	1.56293e-05	1.56174	161.177	201	368	cytoplasmic vesicle membrane
Biological Process	GO:0001759	1.59566e-05	8.74463	10.6891	21	24	organ induction
Biological Process	GO:0072073	1.63235e-05	3.03077	28.9496	46	65	kidney epithelium development
Biological Process	GO:0046879	1.64074e-05	1.77128	99.7647	131	224	hormone secretion
Molecular Function	GO:0044212	1.6541e-05	1.59846	145.311	183	331	transcription regulatory region DNA binding
Biological Process	GO:0009987	1.67441e-05	1.27187	5263.03	5336	11817	cellular process
Molecular Function	GO:0005251	1.68173e-05	5.55734	14.0482	26	32	delayed rectifier potassium channel activity
Cellular component	GO:0030665	1.71357e-05	2.33735	45.5501	67	104	clathrin-coated vesicle membrane
Biological Process	GO:0050807	1.726e-05	3.75269	21.3782	36	48	regulation of synapse organization
Biological Process	GO:0007188	1.75236e-05	2.28253	48.9916	71	110	adenylate cyclase-modulating G-protein coupled receptor signaling pathway
Biological Process	GO:0051049	1.78124e-05	1.31249	454.286	518	1020	regulation of transport
Biological Process	GO:0021915	1.82232e-05	2.07522	61.4622	86	138	neural tube development
Molecular Function	GO:0004970	1.87946e-05	20.4983	7.46311	16	17	ionotropic glutamate receptor activity
Molecular Function	GO:0005104	1.87946e-05	20.4983	7.46311	16	17	fibroblast growth factor receptor binding
Biological Process	GO:0061458	1.92415e-05	1.70906	111.345	144	250	reproductive system development
Biological Process	GO:0003015	2.00045e-05	2.04498	63.2437	88	142	heart process
Biological Process	GO:0008016	2.00984e-05	2.13507	56.563	80	127	regulation of heart contraction
Biological Process	GO:0030799	2.01732e-05	2.2325	50.7731	73	114	regulation of cyclic nucleotide metabolic process
Biological Process	GO:0007167	2.16069e-05	1.33511	389.261	448	874	enzyme linked receptor protein signaling pathway
Molecular Function	GO:0008092	2.20679e-05	1.40139	275.696	326	628	cytoskeletal protein binding
Biological Process	GO:0003279	2.22251e-05	3.05943	27.6134	44	62	cardiac septum development
Biological Process	GO:0051716	2.26335e-05	1.16033	2155.18	2268	4839	cellular response to stimulus
Biological Process	GO:0042220	2.29605e-05	5.41574	14.2521	26	32	response to cocaine
Biological Process	GO:0031016	2.43691e-05	2.65491	34.7395	53	78	pancreas development
Biological Process	GO:0008344	2.58375e-05	2.78848	31.6218	49	71	adult locomotory behavior
Molecular Function	GO:0005543	2.62345e-05	1.47733	200.187	243	456	phospholipid binding
Biological Process	GO:0000003	2.65504e-05	1.30412	455.622	518	1023	reproduction
Biological Process	GO:0010092	2.68509e-05	5.99775	12.916	24	29	specification of organ identity
Biological Process	GO:0048265	2.68509e-05	5.99775	12.916	24	29	response to pain
Biological Process	GO:0051966	2.68509e-05	5.99775	12.916	24	29	regulation of synaptic transmission, glutamatergic
Biological Process	GO:0006584	2.76584e-05	4.53156	16.479	29	37	catecholamine metabolic process
Biological Process	GO:0009712	2.76584e-05	4.53156	16.479	29	37	catechol-containing compound metabolic process
Biological Process	GO:0050803	2.77036e-05	3.39553	23.1597	38	52	regulation of synapse structure and activity
Biological Process	GO:0003206	2.82082e-05	2.32733	44.5378	65	100	cardiac chamber morphogenesis
Biological Process	GO:0060047	2.82267e-05	2.02139	62.7983	87	141	heart contraction
Biological Process	GO:2000736	2.95344e-05	2.72177	32.5126	50	73	regulation of stem cell differentiation
Biological Process	GO:0021602	2.98706e-05	11.2389	8.90756	18	20	cranial nerve morphogenesis
Biological Process	GO:0021675	3.06661e-05	2.87884	29.395	46	66	nerve development
Molecular Function	GO:0043169	3.12278e-05	1.16975	1594.91	1698	3633	cation binding
Molecular Function	GO:0008528	3.13997e-05	2.24227	46.9737	68	107	G-protein coupled peptide receptor activity
Biological Process	GO:0030073	3.18099e-05	1.89254	74.8235	101	168	insulin secretion
Molecular Function	GO:0001653	3.3233e-05	2.21844	47.8517	69	109	peptide receptor activity
Cellular component	GO:0005576	3.34575e-05	1.21628	850.999	933	1943	extracellular region
Biological Process	GO:0021954	3.40456e-05	3.25267	24.0504	39	54	central nervous system neuron development
Biological Process	GO:0061053	3.54368e-05	2.80145	30.2857	47	68	somite development
Biological Process	GO:0006171	3.56765e-05	2.35389	42.3109	62	95	cAMP biosynthetic process
Biological Process	GO:0006865	3.71369e-05	2.11758	53.8908	76	121	amino acid transport
Biological Process	GO:0060078	3.83631e-05	4.16709	17.3697	30	39	regulation of postsynaptic membrane potential
Biological Process	GO:0043279	3.86639e-05	2.32159	43.2017	63	97	response to alkaloid
Biological Process	GO:0055024	3.89133e-05	3.75128	19.5966	33	44	regulation of cardiac muscle tissue development
Biological Process	GO:0008283	3.89144e-05	1.24473	665.84	738	1495	cell proliferation
Biological Process	GO:0007548	4.04833e-05	1.70599	102.882	133	231	sex differentiation
Biological Process	GO:0021543	4.17377e-05	2.29113	44.0924	64	99	pallium development
Biological Process	GO:0002067	4.22866e-05	5.20656	13.8067	25	31	glandular epithelial cell differentiation
Biological Process	GO:0021522	4.22866e-05	5.20656	13.8067	25	31	spinal cord motor neuron differentiation
Biological Process	GO:0042551	4.22866e-05	5.20656	13.8067	25	31	neuron maturation
Biological Process	GO:0045762	4.22866e-05	5.20656	13.8067	25	31	positive regulation of adenylate cyclase activity
Biological Process	GO:0001822	4.32096e-05	1.78331	87.2941	115	196	kidney development
Biological Process	GO:0034329	4.68891e-05	1.84718	77.0504	103	173	cell junction assembly
Biological Process	GO:0010469	4.86152e-05	2.81578	28.9496	45	65	regulation of receptor activity
Biological Process	GO:0046903	4.87012e-05	1.33708	347.84	401	781	secretion
Biological Process	GO:0031076	4.91907e-05	4.37455	16.0336	28	36	embryonic camera-type eye development
Biological Process	GO:0051962	4.97112e-05	18.7244	7.12605	15	16	positive regulation of nervous system development
Biological Process	GO:0051965	4.97112e-05	18.7244	7.12605	15	16	positive regulation of synapse assembly
Biological Process	GO:0051093	5.11618e-05	1.41016	243.176	288	546	negative regulation of developmental process
Biological Process	GO:0010717	5.1237e-05	3.87553	18.2605	31	41	regulation of epithelial to mesenchymal transition
Biological Process	GO:0032409	5.14046e-05	2.2094	46.7647	67	105	regulation of transporter activity
Biological Process	GO:0021761	5.57236e-05	2.74138	29.8403	46	67	limbic system development
Biological Process	GO:0050679	5.57964e-05	2.07126	54.3361	76	122	positive regulation of epithelial cell proliferation
Cellular component	GO:0034704	5.58703e-05	3.54164	19.7092	33	45	calcium channel complex
Biological Process	GO:0055008	5.59002e-05	3.16873	23.605	38	53	cardiac muscle tissue morphogenesis
Biological Process	GO:0016339	5.76107e-05	6.55757	11.1345	21	25	calcium-dependent cell-cell adhesion
Biological Process	GO:0001837	5.78982e-05	2.55385	33.8487	51	76	epithelial to mesenchymal transition
Biological Process	GO:0034765	5.84843e-05	2.05394	55.2269	77	124	regulation of ion transmembrane transport
Biological Process	GO:0003148	6.054e-05	Inf	5.34454	12	12	outflow tract septum morphogenesis
Biological Process	GO:0060525	6.054e-05	Inf	5.34454	12	12	prostate glandular acinus development
Biological Process	GO:0072175	6.15866e-05	2.13965	49.437	70	111	epithelial tube formation
Biological Process	GO:0010002	6.20962e-05	7.90911	9.79832	19	22	cardioblast differentiation
Biological Process	GO:1900449	6.20962e-05	7.90911	9.79832	19	22	regulation of glutamate receptor signaling pathway
Biological Process	GO:0021545	6.63069e-05	3.63699	19.1513	32	43	cranial nerve development
Biological Process	GO:0030817	6.71763e-05	2.34313	39.6387	58	89	regulation of cAMP biosynthetic process
Molecular Function	GO:0046872	7.03714e-05	1.16173	1569.45	1667	3575	metal ion binding
Biological Process	GO:0045995	7.09167e-05	2.45758	35.6303	53	80	regulation of embryonic development
Biological Process	GO:0060349	7.12858e-05	2.612	31.6218	48	71	bone morphogenesis
Biological Process	GO:0048519	7.14735e-05	1.17192	1353.95	1446	3040	negative regulation of biological process
Biological Process	GO:0042476	7.47091e-05	2.17605	46.3193	66	104	odontogenesis
Biological Process	GO:0048483	7.58953e-05	3.21572	22.2689	36	50	autonomic nervous system development
Biological Process	GO:0008038	7.73414e-05	4.99744	13.3613	24	30	neuron recognition
Biological Process	GO:0010243	7.79353e-05	1.37963	263.664	309	592	response to organonitrogen compound
Biological Process	GO:2000648	7.87254e-05	2.94329	25.3866	40	57	positive regulation of stem cell proliferation
Biological Process	GO:0045137	8.09526e-05	1.72859	89.9664	117	202	development of primary sexual characteristics
Biological Process	GO:0010464	8.80174e-05	3.74987	17.8151	30	40	regulation of mesenchymal cell proliferation
Biological Process	GO:0017157	8.84591e-05	2.50334	33.4034	50	75	regulation of exocytosis
Biological Process	GO:0072091	8.84591e-05	2.50334	33.4034	50	75	regulation of stem cell proliferation
Biological Process	GO:0001838	8.84793e-05	2.10872	48.9916	69	110	embryonic epithelial tube formation
Biological Process	GO:0051046	9.0569e-05	1.44616	195.076	234	438	regulation of secretion
Biological Process	GO:0030334	9.26179e-05	1.47918	172.361	209	387	regulation of cell migration
Biological Process	GO:0007190	9.37499e-05	5.49606	12.0252	22	27	activation of adenylate cyclase activity
Biological Process	GO:0048523	9.65504e-05	1.17445	1233.7	1321	2770	negative regulation of cellular process
Molecular Function	GO:0005326	9.65808e-05	7.68744	9.21913	18	21	neurotransmitter transporter activity

## Sheet: More variable in NEWBORN
Table S2 Gostats analysis testing for over-representation of GO terms amongst genes that are more variable in the newborns compared to the centenarians.
GO category	GOID	Pvalue	OddsRatio	ExpCount	Count	Size	Term
Cellular Component	GO:0042611	1.59821e-09	21.2832	0.774804	10	25	MHC protein complex
Cellular Component	GO:0042613	2.04371e-09	42.4053	0.43389	8	14	MHC class II protein complex
Cellular Component	GO:0071556	3.80671e-07	15.891	0.743812	8	24	integral to lumenal side of endoplasmic reticulum membrane
Molecular Function	GO:0032395	6.37202e-06	31.433	0.311786	5	10	MHC class II receptor activity
Cellular Component	GO:0010008	2.84672e-05	2.83616	8.83276	23	285	endosome membrane
Biological Process	GO:0002443	3.98984e-05	3.13547	6.66023	19	207	leukocyte mediated immunity
Cellular Component	GO:0044440	4.39108e-05	2.75057	9.0807	23	293	endosomal part
Biological Process	GO:0002478	5.3791e-05	3.45814	5.11583	16	159	antigen processing and presentation of exogenous peptide antigen
Cellular Component	GO:0016020	5.74925e-05	1.44739	214.745	256	6929	membrane
Biological Process	GO:0019884	6.25808e-05	3.4099	5.18018	16	161	antigen processing and presentation of exogenous antigen
Cellular Component	GO:0017053	7.73724e-05	5.71987	1.82854	9	59	transcriptional repressor complex
Cellular Component	GO:0030658	8.01662e-05	5.05057	2.26243	10	73	transport vesicle membrane
Cellular Component	GO:0012507	8.31086e-05	7.92143	1.08473	7	35	ER to Golgi transport vesicle membrane
Cellular Component	GO:0030176	8.37682e-05	4.55116	2.72731	11	88	integral to endoplasmic reticulum membrane
Cellular Component	GO:0005770	9.77708e-05	3.60912	4.27692	14	138	late endosome
Cellular Component	GO:0005737	9.91104e-05	1.44379	259.776	299	8382	cytoplasm
