# Supplementary material for: DiffVar: a new method for detecting differential variability with application to methylation in cancer and aging
Source: Genome Biol. 2014 Sep 23;15(9):465. doi: 10.1186/s13059-014-0465-4 (PMC4210618; doi:10.1186/s13059-014-0465-4)
Supplement: Additional file 5: Table S3. — Sample information for the kidney cancer data. [file 13059_2014_465_MOESM5_ESM.xlsx]

## Sheet: SupplementaryTable2
Table S3 Sample information for the kidney cancer TCGA dataset
Platform.Type	Center	Platform	Level	Sample	Barcode	File.Name	Sentrix_ID	Sentrix_Position	Sample_Group	Basename	Tissue
DNA Methylation	JHU_USC	HumanMethylation450	1	TCGA-BP-5199-11	TCGA-BP-5199-11A-01D-1424-05	6042308103_R01C02	6042308103	R01C02	normal	./kidney_normal/6042308103_R01C02	Kidney
DNA Methylation	JHU_USC	HumanMethylation450	1	TCGA-CJ-4901-11	TCGA-CJ-4901-11A-01D-1424-05	6042308103_R02C01	6042308103	R02C01	normal	./kidney_normal/6042308103_R02C01	Kidney
DNA Methylation	JHU_USC	HumanMethylation450	1	TCGA-CJ-4882-11	TCGA-CJ-4882-11A-01D-1424-05	6042308103_R02C02	6042308103	R02C02	normal	./kidney_normal/6042308103_R02C02	Kidney
DNA Methylation	JHU_USC	HumanMethylation450	1	TCGA-BP-5184-11	TCGA-BP-5184-11A-01D-1424-05	6042308103_R03C01	6042308103	R03C01	normal	./kidney_normal/6042308103_R03C01	Kidney
DNA Methylation	JHU_USC	HumanMethylation450	1	TCGA-CJ-4918-11	TCGA-CJ-4918-11A-01D-1424-05	6042308103_R03C02	6042308103	R03C02	normal	./kidney_normal/6042308103_R03C02	Kidney
DNA Methylation	JHU_USC	HumanMethylation450	1	TCGA-BP-5190-11	TCGA-BP-5190-11A-01D-1424-05	6042308103_R04C02	6042308103	R04C02	normal	./kidney_normal/6042308103_R04C02	Kidney
DNA Methylation	JHU_USC	HumanMethylation450	1	TCGA-CJ-4869-11	TCGA-CJ-4869-11A-01D-1424-05	6042308103_R05C01	6042308103	R05C01	normal	./kidney_normal/6042308103_R05C01	Kidney
DNA Methylation	JHU_USC	HumanMethylation450	1	TCGA-CJ-4904-11	TCGA-CJ-4904-11A-01D-1424-05	6042308103_R06C02	6042308103	R06C02	normal	./kidney_normal/6042308103_R06C02	Kidney
DNA Methylation	JHU_USC	HumanMethylation450	1	TCGA-CJ-4923-11	TCGA-CJ-4923-11A-01D-1424-05	6042308104_R03C01	6042308104	R03C01	normal	./kidney_normal/6042308104_R03C01	Kidney
DNA Methylation	JHU_USC	HumanMethylation450	1	TCGA-BP-5198-11	TCGA-BP-5198-11A-01D-1424-05	6042308104_R03C02	6042308104	R03C02	normal	./kidney_normal/6042308104_R03C02	Kidney
DNA Methylation	JHU_USC	HumanMethylation450	1	TCGA-BP-5185-11	TCGA-BP-5185-11A-01D-1424-05	6042308104_R04C01	6042308104	R04C01	normal	./kidney_normal/6042308104_R04C01	Kidney
DNA Methylation	JHU_USC	HumanMethylation450	1	TCGA-CZ-4859-11	TCGA-CZ-4859-11A-01D-1424-05	6042308104_R06C01	6042308104	R06C01	normal	./kidney_normal/6042308104_R06C01	Kidney
DNA Methylation	JHU_USC	HumanMethylation450	1	TCGA-BP-5195-11	TCGA-BP-5195-11A-01D-1424-05	6042308104_R06C02	6042308104	R06C02	normal	./kidney_normal/6042308104_R06C02	Kidney
DNA Methylation	JHU_USC	HumanMethylation450	1	TCGA-BP-5186-11	TCGA-BP-5186-11A-01D-1424-05	6042308129_R01C01	6042308129	R01C01	normal	./kidney_normal/6042308129_R01C01	Kidney
DNA Methylation	JHU_USC	HumanMethylation450	1	TCGA-BP-5200-11	TCGA-BP-5200-11A-01D-1424-05	6042308129_R02C02	6042308129	R02C02	normal	./kidney_normal/6042308129_R02C02	Kidney
DNA Methylation	JHU_USC	HumanMethylation450	1	TCGA-CJ-4908-11	TCGA-CJ-4908-11A-01D-1424-05	6042308129_R03C01	6042308129	R03C01	normal	./kidney_normal/6042308129_R03C01	Kidney
DNA Methylation	JHU_USC	HumanMethylation450	1	TCGA-BP-5180-11	TCGA-BP-5180-11A-01D-1424-05	6042308129_R05C01	6042308129	R05C01	normal	./kidney_normal/6042308129_R05C01	Kidney
DNA Methylation	JHU_USC	HumanMethylation450	1	TCGA-CJ-4905-11	TCGA-CJ-4905-11A-01D-1424-05	6042308129_R06C01	6042308129	R06C01	normal	./kidney_normal/6042308129_R06C01	Kidney
DNA Methylation	JHU_USC	HumanMethylation450	1	TCGA-CZ-4856-11	TCGA-CZ-4856-11A-01D-1424-05	6042308129_R06C02	6042308129	R06C02	normal	./kidney_normal/6042308129_R06C02	Kidney
DNA Methylation	JHU_USC	HumanMethylation450	1	TCGA-CZ-5465-11	TCGA-CZ-5465-11A-01D-1500-05	6042308132_R01C01	6042308132	R01C01	normal	./kidney_normal/6042308132_R01C01	Kidney
DNA Methylation	JHU_USC	HumanMethylation450	1	TCGA-CZ-5462-11	TCGA-CZ-5462-11A-01D-1500-05	6042308132_R02C01	6042308132	R02C01	normal	./kidney_normal/6042308132_R02C01	Kidney
DNA Methylation	JHU_USC	HumanMethylation450	1	TCGA-CZ-5454-11	TCGA-CZ-5454-11A-01D-1500-05	6042308132_R02C02	6042308132	R02C02	normal	./kidney_normal/6042308132_R02C02	Kidney
DNA Methylation	JHU_USC	HumanMethylation450	1	TCGA-B0-4815-11	TCGA-B0-4815-11A-02D-1500-05	6042308132_R03C01	6042308132	R03C01	normal	./kidney_normal/6042308132_R03C01	Kidney
DNA Methylation	JHU_USC	HumanMethylation450	1	TCGA-B0-5402-11	TCGA-B0-5402-11A-01D-1500-05	6042308132_R04C01	6042308132	R04C01	normal	./kidney_normal/6042308132_R04C01	Kidney
DNA Methylation	JHU_USC	HumanMethylation450	1	TCGA-CZ-5464-11	TCGA-CZ-5464-11A-01D-1500-05	6042308132_R05C01	6042308132	R05C01	normal	./kidney_normal/6042308132_R05C01	Kidney
DNA Methylation	JHU_USC	HumanMethylation450	1	TCGA-CZ-5452-11	TCGA-CZ-5452-11A-01D-1500-05	6042308132_R05C02	6042308132	R05C02	normal	./kidney_normal/6042308132_R05C02	Kidney
DNA Methylation	JHU_USC	HumanMethylation450	1	TCGA-B0-4712-11	TCGA-B0-4712-11A-02D-1500-05	6042308132_R06C02	6042308132	R06C02	normal	./kidney_normal/6042308132_R06C02	Kidney
DNA Methylation	JHU_USC	HumanMethylation450	1	TCGA-BP-5201-11	TCGA-BP-5201-11A-01D-1424-05	6042308135_R01C01	6042308135	R01C01	normal	./kidney_normal/6042308135_R01C01	Kidney
DNA Methylation	JHU_USC	HumanMethylation450	1	TCGA-BP-5176-11	TCGA-BP-5176-11A-01D-1424-05	6042308135_R01C02	6042308135	R01C02	normal	./kidney_normal/6042308135_R01C02	Kidney
DNA Methylation	JHU_USC	HumanMethylation450	1	TCGA-BP-5189-11	TCGA-BP-5189-11A-01D-1424-05	6042308135_R02C01	6042308135	R02C01	normal	./kidney_normal/6042308135_R02C01	Kidney
DNA Methylation	JHU_USC	HumanMethylation450	1	TCGA-BP-5194-11	TCGA-BP-5194-11A-01D-1424-05	6042308135_R04C01	6042308135	R04C01	normal	./kidney_normal/6042308135_R04C01	Kidney
DNA Methylation	JHU_USC	HumanMethylation450	1	TCGA-BP-5182-11	TCGA-BP-5182-11A-01D-1424-05	6042308135_R04C02	6042308135	R04C02	normal	./kidney_normal/6042308135_R04C02	Kidney
DNA Methylation	JHU_USC	HumanMethylation450	1	TCGA-BP-5192-11	TCGA-BP-5192-11A-01D-1424-05	6042308135_R05C01	6042308135	R05C01	normal	./kidney_normal/6042308135_R05C01	Kidney
DNA Methylation	JHU_USC	HumanMethylation450	1	TCGA-CJ-4897-11	TCGA-CJ-4897-11A-01D-1424-05	6042308135_R05C02	6042308135	R05C02	normal	./kidney_normal/6042308135_R05C02	Kidney
DNA Methylation	JHU_USC	HumanMethylation450	1	TCGA-CJ-4916-11	TCGA-CJ-4916-11A-01D-1424-05	6042308135_R06C02	6042308135	R06C02	normal	./kidney_normal/6042308135_R06C02	Kidney
DNA Methylation	JHU_USC	HumanMethylation450	1	TCGA-BP-5196-11	TCGA-BP-5196-11A-01D-1424-05	6042308144_R04C01	6042308144	R04C01	normal	./kidney_normal/6042308144_R04C01	Kidney
DNA Methylation	JHU_USC	HumanMethylation450	1	TCGA-BP-5169-11	TCGA-BP-5169-11A-01D-1424-05	6042308144_R04C02	6042308144	R04C02	normal	./kidney_normal/6042308144_R04C02	Kidney
DNA Methylation	JHU_USC	HumanMethylation450	1	TCGA-BP-5175-11	TCGA-BP-5175-11A-01D-1424-05	6042308144_R06C01	6042308144	R06C01	normal	./kidney_normal/6042308144_R06C01	Kidney
DNA Methylation	JHU_USC	HumanMethylation450	1	TCGA-BP-5181-11	TCGA-BP-5181-11A-01D-1424-05	6042308152_R03C02	6042308152	R03C02	normal	./kidney_normal/6042308152_R03C02	Kidney
DNA Methylation	JHU_USC	HumanMethylation450	1	TCGA-BP-5202-11	TCGA-BP-5202-11A-01D-1424-05	6042308152_R05C02	6042308152	R05C02	normal	./kidney_normal/6042308152_R05C02	Kidney
DNA Methylation	JHU_USC	HumanMethylation450	1	TCGA-BP-5187-11	TCGA-BP-5187-11A-01D-1424-05	6042308152_R06C01	6042308152	R06C01	normal	./kidney_normal/6042308152_R06C01	Kidney
DNA Methylation	JHU_USC	HumanMethylation450	1	TCGA-CZ-4853-11	TCGA-CZ-4853-11A-01D-1424-05	6042308152_R06C02	6042308152	R06C02	normal	./kidney_normal/6042308152_R06C02	Kidney
DNA Methylation	JHU_USC	HumanMethylation450	1	TCGA-B0-4710-11	TCGA-B0-4710-11A-02D-1500-05	6042308157_R01C01	6042308157	R01C01	normal	./kidney_normal/6042308157_R01C01	Kidney
DNA Methylation	JHU_USC	HumanMethylation450	1	TCGA-CZ-5467-11	TCGA-CZ-5467-11A-01D-1500-05	6042308157_R01C02	6042308157	R01C02	normal	./kidney_normal/6042308157_R01C02	Kidney
DNA Methylation	JHU_USC	HumanMethylation450	1	TCGA-CZ-5463-11	TCGA-CZ-5463-11A-01D-1500-05	6042308157_R03C02	6042308157	R03C02	normal	./kidney_normal/6042308157_R03C02	Kidney
DNA Methylation	JHU_USC	HumanMethylation450	1	TCGA-B0-5080-11	TCGA-B0-5080-11A-01D-1500-05	6042308157_R05C01	6042308157	R05C01	normal	./kidney_normal/6042308157_R05C01	Kidney
DNA Methylation	JHU_USC	HumanMethylation450	1	TCGA-CZ-4863-11	TCGA-CZ-4863-11A-01D-1500-05	6042308157_R06C01	6042308157	R06C01	normal	./kidney_normal/6042308157_R06C01	Kidney
DNA Methylation	JHU_USC	HumanMethylation450	1	TCGA-CZ-5459-11	TCGA-CZ-5459-11A-01D-1500-05	6042308163_R02C02	6042308163	R02C02	normal	./kidney_normal/6042308163_R02C02	Kidney
DNA Methylation	JHU_USC	HumanMethylation450	1	TCGA-CZ-5460-11	TCGA-CZ-5460-11A-01D-1500-05	6042308163_R03C02	6042308163	R03C02	normal	./kidney_normal/6042308163_R03C02	Kidney
DNA Methylation	JHU_USC	HumanMethylation450	1	TCGA-B0-4698-11	TCGA-B0-4698-11A-02D-1500-05	6042308163_R04C01	6042308163	R04C01	normal	./kidney_normal/6042308163_R04C01	Kidney
DNA Methylation	JHU_USC	HumanMethylation450	1	TCGA-CZ-4865-11	TCGA-CZ-4865-11A-01D-1500-05	6042308163_R05C02	6042308163	R05C02	normal	./kidney_normal/6042308163_R05C02	Kidney
DNA Methylation	JHU_USC	HumanMethylation450	1	TCGA-CZ-5469-11	TCGA-CZ-5469-11A-01D-1500-05	6042308163_R06C01	6042308163	R06C01	normal	./kidney_normal/6042308163_R06C01	Kidney
DNA Methylation	JHU_USC	HumanMethylation450	1	TCGA-BP-5174-11	TCGA-BP-5174-11A-01D-1424-05	6042308164_R01C01	6042308164	R01C01	normal	./kidney_normal/6042308164_R01C01	Kidney
DNA Methylation	JHU_USC	HumanMethylation450	1	TCGA-BP-5173-11	TCGA-BP-5173-11A-01D-1424-05	6042308164_R01C02	6042308164	R01C02	normal	./kidney_normal/6042308164_R01C02	Kidney
DNA Methylation	JHU_USC	HumanMethylation450	1	TCGA-BP-5191-11	TCGA-BP-5191-11A-01D-1424-05	6042308164_R02C01	6042308164	R02C01	normal	./kidney_normal/6042308164_R02C01	Kidney
DNA Methylation	JHU_USC	HumanMethylation450	1	TCGA-CJ-4920-11	TCGA-CJ-4920-11A-01D-1424-05	6042308164_R04C01	6042308164	R04C01	normal	./kidney_normal/6042308164_R04C01	Kidney
DNA Methylation	JHU_USC	HumanMethylation450	1	TCGA-CJ-4907-11	TCGA-CJ-4907-11A-01D-1424-05	6042308164_R04C02	6042308164	R04C02	normal	./kidney_normal/6042308164_R04C02	Kidney
DNA Methylation	JHU_USC	HumanMethylation450	1	TCGA-BP-5177-11	TCGA-BP-5177-11A-01D-1424-05	6042308164_R05C01	6042308164	R05C01	normal	./kidney_normal/6042308164_R05C01	Kidney
DNA Methylation	JHU_USC	HumanMethylation450	1	TCGA-CJ-4913-11	TCGA-CJ-4913-11A-01D-1424-05	6042308164_R05C02	6042308164	R05C02	normal	./kidney_normal/6042308164_R05C02	Kidney
DNA Methylation	JHU_USC	HumanMethylation450	1	TCGA-CJ-4912-11	TCGA-CJ-4912-11A-01D-1424-05	6042308164_R06C02	6042308164	R06C02	normal	./kidney_normal/6042308164_R06C02	Kidney
DNA Methylation	JHU_USC	HumanMethylation450	1	TCGA-BP-5183-11	TCGA-BP-5183-11A-01D-1424-05	6042308166_R01C01	6042308166	R01C01	normal	./kidney_normal/6042308166_R01C01	Kidney
DNA Methylation	JHU_USC	HumanMethylation450	1	TCGA-BP-5178-11	TCGA-BP-5178-11A-01D-1424-05	6042308166_R01C02	6042308166	R01C02	normal	./kidney_normal/6042308166_R01C02	Kidney
DNA Methylation	JHU_USC	HumanMethylation450	1	TCGA-CJ-4902-11	TCGA-CJ-4902-11A-01D-1424-05	6042308166_R03C01	6042308166	R03C01	normal	./kidney_normal/6042308166_R03C01	Kidney
DNA Methylation	JHU_USC	HumanMethylation450	1	TCGA-CJ-4903-11	TCGA-CJ-4903-11A-01D-1424-05	6042308166_R06C01	6042308166	R06C01	normal	./kidney_normal/6042308166_R06C01	Kidney
DNA Methylation	JHU_USC	HumanMethylation450	1	TCGA-BP-5170-11	TCGA-BP-5170-11A-01D-1424-05	6042308166_R06C02	6042308166	R06C02	normal	./kidney_normal/6042308166_R06C02	Kidney
DNA Methylation	JHU_USC	HumanMethylation450	1	TCGA-B0-5400-11	TCGA-B0-5400-11A-01D-1500-05	6042316009_R01C01	6042316009	R01C01	normal	./kidney_normal/6042316009_R01C01	Kidney
DNA Methylation	JHU_USC	HumanMethylation450	1	TCGA-B0-4706-11	TCGA-B0-4706-11A-02D-1500-05	6042316009_R01C02	6042316009	R01C02	normal	./kidney_normal/6042316009_R01C02	Kidney
DNA Methylation	JHU_USC	HumanMethylation450	1	TCGA-B0-4818-11	TCGA-B0-4818-11A-01D-1500-05	6042316009_R02C01	6042316009	R02C01	normal	./kidney_normal/6042316009_R02C01	Kidney
DNA Methylation	JHU_USC	HumanMethylation450	1	TCGA-B0-4816-11	TCGA-B0-4816-11A-02D-1500-05	6042316009_R03C02	6042316009	R03C02	normal	./kidney_normal/6042316009_R03C02	Kidney
DNA Methylation	JHU_USC	HumanMethylation450	1	TCGA-B0-4821-11	TCGA-B0-4821-11A-01D-1500-05	6042316009_R05C02	6042316009	R05C02	normal	./kidney_normal/6042316009_R05C02	Kidney
DNA Methylation	JHU_USC	HumanMethylation450	1	TCGA-CZ-5453-11	TCGA-CZ-5453-11A-01D-1500-05	6042316017_R02C02	6042316017	R02C02	normal	./kidney_normal/6042316017_R02C02	Kidney
DNA Methylation	JHU_USC	HumanMethylation450	1	TCGA-B0-4852-11	TCGA-B0-4852-11A-01D-1500-05	6042316017_R03C01	6042316017	R03C01	normal	./kidney_normal/6042316017_R03C01	Kidney
DNA Methylation	JHU_USC	HumanMethylation450	1	TCGA-CZ-4866-11	TCGA-CZ-4866-11A-01D-1500-05	6042316017_R04C01	6042316017	R04C01	normal	./kidney_normal/6042316017_R04C01	Kidney
DNA Methylation	JHU_USC	HumanMethylation450	1	TCGA-CZ-5457-11	TCGA-CZ-5457-11A-01D-1500-05	6042316017_R06C02	6042316017	R06C02	normal	./kidney_normal/6042316017_R06C02	Kidney
DNA Methylation	JHU_USC	HumanMethylation450	1	TCGA-B0-4810-11	TCGA-B0-4810-11A-02D-1500-05	6042316038_R01C01	6042316038	R01C01	normal	./kidney_normal/6042316038_R01C01	Kidney
DNA Methylation	JHU_USC	HumanMethylation450	1	TCGA-CZ-5456-11	TCGA-CZ-5456-11A-01D-1500-05	6042316038_R01C02	6042316038	R01C02	normal	./kidney_normal/6042316038_R01C02	Kidney
DNA Methylation	JHU_USC	HumanMethylation450	1	TCGA-CZ-5470-11	TCGA-CZ-5470-11A-01D-1500-05	6042316038_R03C01	6042316038	R03C01	normal	./kidney_normal/6042316038_R03C01	Kidney
DNA Methylation	JHU_USC	HumanMethylation450	1	TCGA-BP-4770-11	TCGA-BP-4770-11A-01D-1500-05	6042316038_R04C01	6042316038	R04C01	normal	./kidney_normal/6042316038_R04C01	Kidney
DNA Methylation	JHU_USC	HumanMethylation450	1	TCGA-CZ-5461-11	TCGA-CZ-5461-11A-01D-1500-05	6042316038_R04C02	6042316038	R04C02	normal	./kidney_normal/6042316038_R04C02	Kidney
DNA Methylation	JHU_USC	HumanMethylation450	1	TCGA-CZ-5466-11	TCGA-CZ-5466-11A-01D-1500-05	6042316038_R05C02	6042316038	R05C02	normal	./kidney_normal/6042316038_R05C02	Kidney
DNA Methylation	JHU_USC	HumanMethylation450	1	TCGA-CZ-5468-11	TCGA-CZ-5468-11A-01D-1500-05	6042316046_R02C02	6042316046	R02C02	normal	./kidney_normal/6042316046_R02C02	Kidney
DNA Methylation	JHU_USC	HumanMethylation450	1	TCGA-CZ-4864-11	TCGA-CZ-4864-11A-01D-1500-05	6042316046_R03C01	6042316046	R03C01	normal	./kidney_normal/6042316046_R03C01	Kidney
DNA Methylation	JHU_USC	HumanMethylation450	1	TCGA-CZ-5451-11	TCGA-CZ-5451-11A-01D-1500-05	6042316046_R03C02	6042316046	R03C02	normal	./kidney_normal/6042316046_R03C02	Kidney
DNA Methylation	JHU_USC	HumanMethylation450	1	TCGA-B0-4811-11	TCGA-B0-4811-11A-02D-1500-05	6042316046_R05C01	6042316046	R05C01	normal	./kidney_normal/6042316046_R05C01	Kidney
DNA Methylation	JHU_USC	HumanMethylation450	1	TCGA-CZ-5455-11	TCGA-CZ-5455-11A-01D-1500-05	6042316046_R05C02	6042316046	R05C02	normal	./kidney_normal/6042316046_R05C02	Kidney
DNA Methylation	JHU_USC	HumanMethylation450	1	TCGA-CZ-5458-11	TCGA-CZ-5458-11A-01D-1500-05	6042316046_R06C01	6042316046	R06C01	normal	./kidney_normal/6042316046_R06C01	Kidney
DNA Methylation	JHU_USC	HumanMethylation450	1	TCGA-B0-4845-11	TCGA-B0-4845-11A-01D-1275-05	6042316137_R01C02	6042316137	R01C02	normal	./kidney_normal/6042316137_R01C02	Kidney
DNA Methylation	JHU_USC	HumanMethylation450	1	TCGA-B0-4846-11	TCGA-B0-4846-11A-01D-1275-05	6042316137_R03C02	6042316137	R03C02	normal	./kidney_normal/6042316137_R03C02	Kidney
DNA Methylation	JHU_USC	HumanMethylation450	1	TCGA-B0-4714-11	TCGA-B0-4714-11A-01D-1275-05	6042316137_R04C01	6042316137	R04C01	normal	./kidney_normal/6042316137_R04C01	Kidney
DNA Methylation	JHU_USC	HumanMethylation450	1	TCGA-B0-4824-11	TCGA-B0-4824-11A-01D-1275-05	6042316137_R05C02	6042316137	R05C02	normal	./kidney_normal/6042316137_R05C02	Kidney
DNA Methylation	JHU_USC	HumanMethylation450	1	TCGA-B0-4827-11	TCGA-B0-4827-11A-01D-1418-05	6042316163_R01C01	6042316163	R01C01	normal	./kidney_normal/6042316163_R01C01	Kidney
DNA Methylation	JHU_USC	HumanMethylation450	1	TCGA-BP-4801-11	TCGA-BP-4801-11A-01D-1418-05	6042316163_R01C02	6042316163	R01C02	normal	./kidney_normal/6042316163_R01C02	Kidney
DNA Methylation	JHU_USC	HumanMethylation450	1	TCGA-B0-5106-11	TCGA-B0-5106-11A-01D-1418-05	6042316163_R02C01	6042316163	R02C01	normal	./kidney_normal/6042316163_R02C01	Kidney
DNA Methylation	JHU_USC	HumanMethylation450	1	TCGA-B0-4842-11	TCGA-B0-4842-11A-01D-1418-05	6042316163_R02C02	6042316163	R02C02	normal	./kidney_normal/6042316163_R02C02	Kidney
DNA Methylation	JHU_USC	HumanMethylation450	1	TCGA-B0-5119-11	TCGA-B0-5119-11A-01D-1418-05	6042316163_R03C01	6042316163	R03C01	normal	./kidney_normal/6042316163_R03C01	Kidney
DNA Methylation	JHU_USC	HumanMethylation450	1	TCGA-B0-5083-11	TCGA-B0-5083-11A-01D-1418-05	6042316163_R04C01	6042316163	R04C01	normal	./kidney_normal/6042316163_R04C01	Kidney
DNA Methylation	JHU_USC	HumanMethylation450	1	TCGA-B0-5120-11	TCGA-B0-5120-11A-01D-1418-05	6042316163_R04C02	6042316163	R04C02	normal	./kidney_normal/6042316163_R04C02	Kidney
DNA Methylation	JHU_USC	HumanMethylation450	1	TCGA-A3-3385-11	TCGA-A3-3385-11A-01D-1418-05	6042316163_R06C01	6042316163	R06C01	normal	./kidney_normal/6042316163_R06C01	Kidney
DNA Methylation	JHU_USC	HumanMethylation450	1	TCGA-A3-3357-11	TCGA-A3-3357-11A-01D-1418-05	6042316163_R06C02	6042316163	R06C02	normal	./kidney_normal/6042316163_R06C02	Kidney
DNA Methylation	JHU_USC	HumanMethylation450	1	TCGA-B0-4694-11	TCGA-B0-4694-11A-01D-1275-05	6042324004_R01C01	6042324004	R01C01	normal	./kidney_normal/6042324004_R01C01	Kidney
DNA Methylation	JHU_USC	HumanMethylation450	1	TCGA-B0-4849-11	TCGA-B0-4849-11A-01D-1275-05	6042324004_R03C01	6042324004	R03C01	normal	./kidney_normal/6042324004_R03C01	Kidney
DNA Methylation	JHU_USC	HumanMethylation450	1	TCGA-B0-4822-11	TCGA-B0-4822-11A-01D-1275-05	6042324004_R06C02	6042324004	R06C02	normal	./kidney_normal/6042324004_R06C02	Kidney
DNA Methylation	JHU_USC	HumanMethylation450	1	TCGA-B0-4843-11	TCGA-B0-4843-11A-01D-1275-05	6042324009_R01C02	6042324009	R01C02	normal	./kidney_normal/6042324009_R01C02	Kidney
DNA Methylation	JHU_USC	HumanMethylation450	1	TCGA-B0-4819-11	TCGA-B0-4819-11A-01D-1275-05	6042324009_R03C01	6042324009	R03C01	normal	./kidney_normal/6042324009_R03C01	Kidney
DNA Methylation	JHU_USC	HumanMethylation450	1	TCGA-B0-4701-11	TCGA-B0-4701-11A-01D-1275-05	6042324009_R04C02	6042324009	R04C02	normal	./kidney_normal/6042324009_R04C02	Kidney
DNA Methylation	JHU_USC	HumanMethylation450	1	TCGA-B0-4817-11	TCGA-B0-4817-11A-01D-1275-05	6042324009_R05C02	6042324009	R05C02	normal	./kidney_normal/6042324009_R05C02	Kidney
DNA Methylation	JHU_USC	HumanMethylation450	1	TCGA-B0-4699-11	TCGA-B0-4699-11A-01D-1275-05	6042324009_R06C01	6042324009	R06C01	normal	./kidney_normal/6042324009_R06C01	Kidney
DNA Methylation	JHU_USC	HumanMethylation450	1	TCGA-B0-5121-11	TCGA-B0-5121-11A-01D-1418-05	6042324012_R01C02	6042324012	R01C02	normal	./kidney_normal/6042324012_R01C02	Kidney
DNA Methylation	JHU_USC	HumanMethylation450	1	TCGA-B0-5100-11	TCGA-B0-5100-11A-01D-1418-05	6042324012_R03C02	6042324012	R03C02	normal	./kidney_normal/6042324012_R03C02	Kidney
DNA Methylation	JHU_USC	HumanMethylation450	1	TCGA-BP-4177-11	TCGA-BP-4177-11A-01D-1418-05	6042324012_R04C02	6042324012	R04C02	normal	./kidney_normal/6042324012_R04C02	Kidney
DNA Methylation	JHU_USC	HumanMethylation450	1	TCGA-B0-5092-11	TCGA-B0-5092-11A-01D-1418-05	6042324012_R06C02	6042324012	R06C02	normal	./kidney_normal/6042324012_R06C02	Kidney
DNA Methylation	JHU_USC	HumanMethylation450	1	TCGA-B0-5104-11	TCGA-B0-5104-11A-01D-1418-05	6042324022_R01C01	6042324022	R01C01	normal	./kidney_normal/6042324022_R01C01	Kidney
DNA Methylation	JHU_USC	HumanMethylation450	1	TCGA-B0-4945-11	TCGA-B0-4945-11A-01D-1418-05	6042324022_R03C01	6042324022	R03C01	normal	./kidney_normal/6042324022_R03C01	Kidney
DNA Methylation	JHU_USC	HumanMethylation450	1	TCGA-B0-5099-11	TCGA-B0-5099-11A-01D-1418-05	6042324022_R04C01	6042324022	R04C01	normal	./kidney_normal/6042324022_R04C01	Kidney
DNA Methylation	JHU_USC	HumanMethylation450	1	TCGA-B0-5107-11	TCGA-B0-5107-11A-01D-1418-05	6042324022_R04C02	6042324022	R04C02	normal	./kidney_normal/6042324022_R04C02	Kidney
DNA Methylation	JHU_USC	HumanMethylation450	1	TCGA-B0-5094-11	TCGA-B0-5094-11A-01D-1418-05	6042324022_R05C01	6042324022	R05C01	normal	./kidney_normal/6042324022_R05C01	Kidney
DNA Methylation	JHU_USC	HumanMethylation450	1	TCGA-A3-3370-11	TCGA-A3-3370-11A-01D-1418-05	6042324022_R05C02	6042324022	R05C02	normal	./kidney_normal/6042324022_R05C02	Kidney
DNA Methylation	JHU_USC	HumanMethylation450	1	TCGA-B0-5098-11	TCGA-B0-5098-11A-01D-1418-05	6042324022_R06C02	6042324022	R06C02	normal	./kidney_normal/6042324022_R06C02	Kidney
DNA Methylation	JHU_USC	HumanMethylation450	1	TCGA-BP-4795-11	TCGA-BP-4795-11A-01D-1418-05	6042324027_R01C02	6042324027	R01C02	normal	./kidney_normal/6042324027_R01C02	Kidney
DNA Methylation	JHU_USC	HumanMethylation450	1	TCGA-A3-3376-11	TCGA-A3-3376-11A-01D-1418-05	6042324027_R02C01	6042324027	R02C01	normal	./kidney_normal/6042324027_R02C01	Kidney
DNA Methylation	JHU_USC	HumanMethylation450	1	TCGA-B0-5097-11	TCGA-B0-5097-11A-01D-1418-05	6042324027_R02C02	6042324027	R02C02	normal	./kidney_normal/6042324027_R02C02	Kidney
DNA Methylation	JHU_USC	HumanMethylation450	1	TCGA-B0-4814-11	TCGA-B0-4814-11A-01D-1275-05	6042324033_R01C02	6042324033	R01C02	normal	./kidney_normal/6042324033_R01C02	Kidney
DNA Methylation	JHU_USC	HumanMethylation450	1	TCGA-B0-4713-11	TCGA-B0-4713-11A-01D-1275-05	6042324033_R03C02	6042324033	R03C02	normal	./kidney_normal/6042324033_R03C02	Kidney
DNA Methylation	JHU_USC	HumanMethylation450	1	TCGA-B0-4697-11	TCGA-B0-4697-11A-01D-1275-05	6042324033_R04C02	6042324033	R04C02	normal	./kidney_normal/6042324033_R04C02	Kidney
DNA Methylation	JHU_USC	HumanMethylation450	1	TCGA-B0-4688-11	TCGA-B0-4688-11A-01D-1275-05	6042324033_R05C02	6042324033	R05C02	normal	./kidney_normal/6042324033_R05C02	Kidney
DNA Methylation	JHU_USC	HumanMethylation450	1	TCGA-B0-4690-11	TCGA-B0-4690-11A-01D-1275-05	6042324033_R06C01	6042324033	R06C01	normal	./kidney_normal/6042324033_R06C01	Kidney
DNA Methylation	JHU_USC	HumanMethylation450	1	TCGA-B0-4844-11	TCGA-B0-4844-11A-01D-1275-05	6042324033_R06C02	6042324033	R06C02	normal	./kidney_normal/6042324033_R06C02	Kidney
DNA Methylation	JHU_USC	HumanMethylation450	1	TCGA-B0-4718-11	TCGA-B0-4718-11A-01D-1275-05	6042324043_R01C02	6042324043	R01C02	normal	./kidney_normal/6042324043_R01C02	Kidney
DNA Methylation	JHU_USC	HumanMethylation450	1	TCGA-B0-4848-11	TCGA-B0-4848-11A-01D-1275-05	6042324043_R05C01	6042324043	R05C01	normal	./kidney_normal/6042324043_R05C01	Kidney
DNA Methylation	JHU_USC	HumanMethylation450	1	TCGA-B0-4828-11	TCGA-B0-4828-11A-01D-1275-05	6042324043_R06C01	6042324043	R06C01	normal	./kidney_normal/6042324043_R06C01	Kidney
DNA Methylation	JHU_USC	HumanMethylation450	1	TCGA-B0-4691-11	TCGA-B0-4691-11A-01D-1275-05	6042324043_R06C02	6042324043	R06C02	normal	./kidney_normal/6042324043_R06C02	Kidney
DNA Methylation	JHU_USC	HumanMethylation450	1	TCGA-A3-3373-11	TCGA-A3-3373-11A-01D-1418-05	6042324113_R01C01	6042324113	R01C01	normal	./kidney_normal/6042324113_R01C01	Kidney
DNA Methylation	JHU_USC	HumanMethylation450	1	TCGA-BP-5010-11	TCGA-BP-5010-11A-01D-1418-05	6042324113_R02C01	6042324113	R02C01	normal	./kidney_normal/6042324113_R02C01	Kidney
DNA Methylation	JHU_USC	HumanMethylation450	1	TCGA-BP-4993-11	TCGA-BP-4993-11A-01D-1418-05	6042324113_R04C01	6042324113	R04C01	normal	./kidney_normal/6042324113_R04C01	Kidney
DNA Methylation	JHU_USC	HumanMethylation450	1	TCGA-B0-5110-11	TCGA-B0-5110-11A-01D-1418-05	6042324113_R05C01	6042324113	R05C01	normal	./kidney_normal/6042324113_R05C01	Kidney
DNA Methylation	JHU_USC	HumanMethylation450	1	TCGA-B0-4823-11	TCGA-B0-4823-11A-01D-1418-05	6055424037_R01C02	6055424037	R01C02	normal	./kidney_normal/6055424037_R01C02	Kidney
DNA Methylation	JHU_USC	HumanMethylation450	1	TCGA-B0-5115-11	TCGA-B0-5115-11A-01D-1418-05	6055424037_R02C01	6055424037	R02C01	normal	./kidney_normal/6055424037_R02C01	Kidney
DNA Methylation	JHU_USC	HumanMethylation450	1	TCGA-B0-5113-11	TCGA-B0-5113-11A-01D-1418-05	6055424037_R03C02	6055424037	R03C02	normal	./kidney_normal/6055424037_R03C02	Kidney
DNA Methylation	JHU_USC	HumanMethylation450	1	TCGA-BP-4760-11	TCGA-BP-4760-11A-01D-1418-05	6055424037_R04C01	6055424037	R04C01	normal	./kidney_normal/6055424037_R04C01	Kidney
DNA Methylation	JHU_USC	HumanMethylation450	1	TCGA-B0-5116-11	TCGA-B0-5116-11A-01D-1418-05	6055424037_R04C02	6055424037	R04C02	normal	./kidney_normal/6055424037_R04C02	Kidney
DNA Methylation	JHU_USC	HumanMethylation450	1	TCGA-B0-5109-11	TCGA-B0-5109-11A-01D-1418-05	6055424116_R01C02	6055424116	R01C02	normal	./kidney_normal/6055424116_R01C02	Kidney
DNA Methylation	JHU_USC	HumanMethylation450	1	TCGA-B0-5117-11	TCGA-B0-5117-11A-01D-1418-05	6055424116_R02C01	6055424116	R02C01	normal	./kidney_normal/6055424116_R02C01	Kidney
DNA Methylation	JHU_USC	HumanMethylation450	1	TCGA-B0-5095-11	TCGA-B0-5095-11A-01D-1418-05	6055424116_R04C02	6055424116	R04C02	normal	./kidney_normal/6055424116_R04C02	Kidney
DNA Methylation	JHU_USC	HumanMethylation450	1	TCGA-B0-5102-11	TCGA-B0-5102-11A-01D-1418-05	6055424116_R05C02	6055424116	R05C02	normal	./kidney_normal/6055424116_R05C02	Kidney
DNA Methylation	JHU_USC	HumanMethylation450	1	TCGA-B0-5096-11	TCGA-B0-5096-11A-01D-1418-05	6055424116_R06C02	6055424116	R06C02	normal	./kidney_normal/6055424116_R06C02	Kidney
DNA Methylation	JHU_USC	HumanMethylation450	1	TCGA-B0-4847-11	TCGA-B0-4847-11A-01D-1275-05	6055432001_R01C01	6055432001	R01C01	normal	./kidney_normal/6055432001_R01C01	Kidney
DNA Methylation	JHU_USC	HumanMethylation450	1	TCGA-B0-4813-11	TCGA-B0-4813-11A-01D-1275-05	6055432001_R01C02	6055432001	R01C02	normal	./kidney_normal/6055432001_R01C02	Kidney
DNA Methylation	JHU_USC	HumanMethylation450	1	TCGA-B0-4841-11	TCGA-B0-4841-11A-01D-1275-05	6055432001_R02C01	6055432001	R02C01	normal	./kidney_normal/6055432001_R02C01	Kidney
DNA Methylation	JHU_USC	HumanMethylation450	1	TCGA-B0-4707-11	TCGA-B0-4707-11A-01D-1275-05	6055432001_R03C01	6055432001	R03C01	normal	./kidney_normal/6055432001_R03C01	Kidney
DNA Methylation	JHU_USC	HumanMethylation450	1	TCGA-B0-4703-11	TCGA-B0-4703-11A-01D-1275-05	6055432001_R04C01	6055432001	R04C01	normal	./kidney_normal/6055432001_R04C01	Kidney
DNA Methylation	JHU_USC	HumanMethylation450	1	TCGA-B0-4693-11	TCGA-B0-4693-11A-01D-1275-05	6055432001_R04C02	6055432001	R04C02	normal	./kidney_normal/6055432001_R04C02	Kidney
DNA Methylation	JHU_USC	HumanMethylation450	1	TCGA-B0-4696-11	TCGA-B0-4696-11A-01D-1275-05	6055432001_R06C01	6055432001	R06C01	normal	./kidney_normal/6055432001_R06C01	Kidney
DNA Methylation	JHU_USC	HumanMethylation450	1	TCGA-BP-4782-11	TCGA-BP-4782-11A-01D-1418-05	6055432006_R01C01	6055432006	R01C01	normal	./kidney_normal/6055432006_R01C01	Kidney
DNA Methylation	JHU_USC	HumanMethylation450	1	TCGA-B0-5108-11	TCGA-B0-5108-11A-01D-1418-05	6055432006_R02C01	6055432006	R02C01	normal	./kidney_normal/6055432006_R02C01	Kidney
DNA Methylation	JHU_USC	HumanMethylation450	1	TCGA-A3-3367-11	TCGA-A3-3367-11A-01D-1418-05	6055432006_R03C01	6055432006	R03C01	normal	./kidney_normal/6055432006_R03C01	Kidney
DNA Methylation	JHU_USC	HumanMethylation450	1	TCGA-BP-5168-11	TCGA-BP-5168-11A-01D-1418-05	6055432006_R05C01	6055432006	R05C01	normal	./kidney_normal/6055432006_R05C01	Kidney
DNA Methylation	JHU_USC	HumanMethylation450	1	TCGA-B0-5712-11	TCGA-B0-5712-11A-01D-1670-05	6929718088_R05C01	6929718088	R05C01	normal	./kidney_normal/6929718088_R05C01	Kidney
DNA Methylation	JHU_USC	HumanMethylation450	1	TCGA-B0-5711-11	TCGA-B0-5711-11A-01D-1670-05	6929718091_R03C02	6929718091	R03C02	normal	./kidney_normal/6929718091_R03C02	Kidney
DNA Methylation	JHU_USC	HumanMethylation450	1	TCGA-B0-5710-11	TCGA-B0-5710-11A-01D-1670-05	6929718092_R02C02	6929718092	R02C02	normal	./kidney_normal/6929718092_R02C02	Kidney
DNA Methylation	JHU_USC	HumanMethylation450	1	TCGA-B0-5713-11	TCGA-B0-5713-11A-01D-1670-05	6929718092_R04C01	6929718092	R04C01	normal	./kidney_normal/6929718092_R04C01	Kidney
DNA Methylation	JHU_USC	HumanMethylation450	1	TCGA-CJ-4920-01	TCGA-CJ-4920-01A-01D-1424-05	6042308103_R01C01	6042308103	R01C01	Cancer	./kidney_cancer/6042308103_R01C01	Kidney
DNA Methylation	JHU_USC	HumanMethylation450	1	TCGA-BP-5187-01	TCGA-BP-5187-01A-01D-1424-05	6042308103_R04C01	6042308103	R04C01	Cancer	./kidney_cancer/6042308103_R04C01	Kidney
DNA Methylation	JHU_USC	HumanMethylation450	1	TCGA-BP-5186-01	TCGA-BP-5186-01A-01D-1424-05	6042308103_R05C02	6042308103	R05C02	Cancer	./kidney_cancer/6042308103_R05C02	Kidney
DNA Methylation	JHU_USC	HumanMethylation450	1	TCGA-BP-5181-01	TCGA-BP-5181-01A-01D-1424-05	6042308103_R06C01	6042308103	R06C01	Cancer	./kidney_cancer/6042308103_R06C01	Kidney
DNA Methylation	JHU_USC	HumanMethylation450	1	TCGA-BP-5174-01	TCGA-BP-5174-01A-01D-1424-05	6042308104_R01C01	6042308104	R01C01	Cancer	./kidney_cancer/6042308104_R01C01	Kidney
DNA Methylation	JHU_USC	HumanMethylation450	1	TCGA-BP-5189-01	TCGA-BP-5189-01A-02D-1424-05	6042308104_R01C02	6042308104	R01C02	Cancer	./kidney_cancer/6042308104_R01C02	Kidney
DNA Methylation	JHU_USC	HumanMethylation450	1	TCGA-BP-5199-01	TCGA-BP-5199-01A-01D-1424-05	6042308104_R02C01	6042308104	R02C01	Cancer	./kidney_cancer/6042308104_R02C01	Kidney
DNA Methylation	JHU_USC	HumanMethylation450	1	TCGA-CJ-4913-01	TCGA-CJ-4913-01A-01D-1424-05	6042308104_R02C02	6042308104	R02C02	Cancer	./kidney_cancer/6042308104_R02C02	Kidney
DNA Methylation	JHU_USC	HumanMethylation450	1	TCGA-BP-5195-01	TCGA-BP-5195-01A-02D-1424-05	6042308104_R04C02	6042308104	R04C02	Cancer	./kidney_cancer/6042308104_R04C02	Kidney
DNA Methylation	JHU_USC	HumanMethylation450	1	TCGA-BP-5182-01	TCGA-BP-5182-01A-01D-1424-05	6042308104_R05C01	6042308104	R05C01	Cancer	./kidney_cancer/6042308104_R05C01	Kidney
DNA Methylation	JHU_USC	HumanMethylation450	1	TCGA-BP-5200-01	TCGA-BP-5200-01A-01D-1424-05	6042308104_R05C02	6042308104	R05C02	Cancer	./kidney_cancer/6042308104_R05C02	Kidney
DNA Methylation	JHU_USC	HumanMethylation450	1	TCGA-CJ-4912-01	TCGA-CJ-4912-01A-01D-1424-05	6042308129_R01C02	6042308129	R01C02	Cancer	./kidney_cancer/6042308129_R01C02	Kidney
DNA Methylation	JHU_USC	HumanMethylation450	1	TCGA-BP-5176-01	TCGA-BP-5176-01A-01D-1424-05	6042308129_R02C01	6042308129	R02C01	Cancer	./kidney_cancer/6042308129_R02C01	Kidney
DNA Methylation	JHU_USC	HumanMethylation450	1	TCGA-CJ-4882-01	TCGA-CJ-4882-01A-02D-1424-05	6042308129_R03C02	6042308129	R03C02	Cancer	./kidney_cancer/6042308129_R03C02	Kidney
DNA Methylation	JHU_USC	HumanMethylation450	1	TCGA-BP-5183-01	TCGA-BP-5183-01A-01D-1424-05	6042308129_R04C01	6042308129	R04C01	Cancer	./kidney_cancer/6042308129_R04C01	Kidney
DNA Methylation	JHU_USC	HumanMethylation450	1	TCGA-CJ-4908-01	TCGA-CJ-4908-01A-01D-1424-05	6042308129_R04C02	6042308129	R04C02	Cancer	./kidney_cancer/6042308129_R04C02	Kidney
DNA Methylation	JHU_USC	HumanMethylation450	1	TCGA-BP-5177-01	TCGA-BP-5177-01A-01D-1424-05	6042308129_R05C02	6042308129	R05C02	Cancer	./kidney_cancer/6042308129_R05C02	Kidney
DNA Methylation	JHU_USC	HumanMethylation450	1	TCGA-CZ-5459-01	TCGA-CZ-5459-01A-01D-1500-05	6042308132_R01C02	6042308132	R01C02	Cancer	./kidney_cancer/6042308132_R01C02	Kidney
DNA Methylation	JHU_USC	HumanMethylation450	1	TCGA-B0-4710-01	TCGA-B0-4710-01A-01D-1500-05	6042308132_R03C02	6042308132	R03C02	Cancer	./kidney_cancer/6042308132_R03C02	Kidney
DNA Methylation	JHU_USC	HumanMethylation450	1	TCGA-CZ-4865-01	TCGA-CZ-4865-01A-02D-1500-05	6042308132_R04C02	6042308132	R04C02	Cancer	./kidney_cancer/6042308132_R04C02	Kidney
DNA Methylation	JHU_USC	HumanMethylation450	1	TCGA-CZ-5464-01	TCGA-CZ-5464-01A-01D-1500-05	6042308132_R06C01	6042308132	R06C01	Cancer	./kidney_cancer/6042308132_R06C01	Kidney
DNA Methylation	JHU_USC	HumanMethylation450	1	TCGA-CJ-4918-01	TCGA-CJ-4918-01A-01D-1424-05	6042308135_R02C02	6042308135	R02C02	Cancer	./kidney_cancer/6042308135_R02C02	Kidney
DNA Methylation	JHU_USC	HumanMethylation450	1	TCGA-CZ-4856-01	TCGA-CZ-4856-01A-02D-1424-05	6042308135_R03C01	6042308135	R03C01	Cancer	./kidney_cancer/6042308135_R03C01	Kidney
DNA Methylation	JHU_USC	HumanMethylation450	1	TCGA-CJ-4869-01	TCGA-CJ-4869-01A-02D-1424-05	6042308135_R03C02	6042308135	R03C02	Cancer	./kidney_cancer/6042308135_R03C02	Kidney
DNA Methylation	JHU_USC	HumanMethylation450	1	TCGA-BP-5170-01	TCGA-BP-5170-01A-01D-1424-05	6042308135_R06C01	6042308135	R06C01	Cancer	./kidney_cancer/6042308135_R06C01	Kidney
DNA Methylation	JHU_USC	HumanMethylation450	1	TCGA-BP-5190-01	TCGA-BP-5190-01A-01D-1424-05	6042308144_R01C01	6042308144	R01C01	Cancer	./kidney_cancer/6042308144_R01C01	Kidney
DNA Methylation	JHU_USC	HumanMethylation450	1	TCGA-CZ-4853-01	TCGA-CZ-4853-01A-01D-1424-05	6042308144_R01C02	6042308144	R01C02	Cancer	./kidney_cancer/6042308144_R01C02	Kidney
DNA Methylation	JHU_USC	HumanMethylation450	1	TCGA-CZ-4859-01	TCGA-CZ-4859-01A-02D-1424-05	6042308144_R02C01	6042308144	R02C01	Cancer	./kidney_cancer/6042308144_R02C01	Kidney
DNA Methylation	JHU_USC	HumanMethylation450	1	TCGA-BP-5198-01	TCGA-BP-5198-01A-01D-1424-05	6042308144_R02C02	6042308144	R02C02	Cancer	./kidney_cancer/6042308144_R02C02	Kidney
DNA Methylation	JHU_USC	HumanMethylation450	1	TCGA-CJ-4905-01	TCGA-CJ-4905-01A-02D-1424-05	6042308144_R03C01	6042308144	R03C01	Cancer	./kidney_cancer/6042308144_R03C01	Kidney
DNA Methylation	JHU_USC	HumanMethylation450	1	TCGA-BP-5194-01	TCGA-BP-5194-01A-02D-1424-05	6042308144_R03C02	6042308144	R03C02	Cancer	./kidney_cancer/6042308144_R03C02	Kidney
DNA Methylation	JHU_USC	HumanMethylation450	1	TCGA-BP-5185-01	TCGA-BP-5185-01A-01D-1424-05	6042308144_R05C01	6042308144	R05C01	Cancer	./kidney_cancer/6042308144_R05C01	Kidney
DNA Methylation	JHU_USC	HumanMethylation450	1	TCGA-CJ-4901-01	TCGA-CJ-4901-01A-01D-1424-05	6042308144_R05C02	6042308144	R05C02	Cancer	./kidney_cancer/6042308144_R05C02	Kidney
DNA Methylation	JHU_USC	HumanMethylation450	1	TCGA-CJ-4907-01	TCGA-CJ-4907-01A-01D-1424-05	6042308152_R01C01	6042308152	R01C01	Cancer	./kidney_cancer/6042308152_R01C01	Kidney
DNA Methylation	JHU_USC	HumanMethylation450	1	TCGA-CJ-4923-01	TCGA-CJ-4923-01A-01D-1424-05	6042308152_R01C02	6042308152	R01C02	Cancer	./kidney_cancer/6042308152_R01C02	Kidney
DNA Methylation	JHU_USC	HumanMethylation450	1	TCGA-BP-5196-01	TCGA-BP-5196-01A-01D-1424-05	6042308152_R02C01	6042308152	R02C01	Cancer	./kidney_cancer/6042308152_R02C01	Kidney
DNA Methylation	JHU_USC	HumanMethylation450	1	TCGA-CJ-4902-01	TCGA-CJ-4902-01A-01D-1424-05	6042308152_R02C02	6042308152	R02C02	Cancer	./kidney_cancer/6042308152_R02C02	Kidney
DNA Methylation	JHU_USC	HumanMethylation450	1	TCGA-BP-5175-01	TCGA-BP-5175-01A-01D-1424-05	6042308152_R03C01	6042308152	R03C01	Cancer	./kidney_cancer/6042308152_R03C01	Kidney
DNA Methylation	JHU_USC	HumanMethylation450	1	TCGA-BP-5191-01	TCGA-BP-5191-01A-01D-1424-05	6042308152_R04C01	6042308152	R04C01	Cancer	./kidney_cancer/6042308152_R04C01	Kidney
DNA Methylation	JHU_USC	HumanMethylation450	1	TCGA-BP-5173-01	TCGA-BP-5173-01A-01D-1424-05	6042308152_R04C02	6042308152	R04C02	Cancer	./kidney_cancer/6042308152_R04C02	Kidney
DNA Methylation	JHU_USC	HumanMethylation450	1	TCGA-BP-5178-01	TCGA-BP-5178-01A-01D-1424-05	6042308152_R05C01	6042308152	R05C01	Cancer	./kidney_cancer/6042308152_R05C01	Kidney
DNA Methylation	JHU_USC	HumanMethylation450	1	TCGA-CZ-5465-01	TCGA-CZ-5465-01A-01D-1500-05	6042308157_R02C01	6042308157	R02C01	Cancer	./kidney_cancer/6042308157_R02C01	Kidney
DNA Methylation	JHU_USC	HumanMethylation450	1	TCGA-CZ-5455-01	TCGA-CZ-5455-01A-01D-1500-05	6042308157_R02C02	6042308157	R02C02	Cancer	./kidney_cancer/6042308157_R02C02	Kidney
DNA Methylation	JHU_USC	HumanMethylation450	1	TCGA-CZ-5463-01	TCGA-CZ-5463-01A-01D-1500-05	6042308157_R03C01	6042308157	R03C01	Cancer	./kidney_cancer/6042308157_R03C01	Kidney
DNA Methylation	JHU_USC	HumanMethylation450	1	TCGA-B0-5400-01	TCGA-B0-5400-01A-01D-1500-05	6042308157_R04C01	6042308157	R04C01	Cancer	./kidney_cancer/6042308157_R04C01	Kidney
DNA Methylation	JHU_USC	HumanMethylation450	1	TCGA-CZ-5453-01	TCGA-CZ-5453-01A-01D-1500-05	6042308157_R04C02	6042308157	R04C02	Cancer	./kidney_cancer/6042308157_R04C02	Kidney
DNA Methylation	JHU_USC	HumanMethylation450	1	TCGA-B0-4815-01	TCGA-B0-4815-01A-01D-1500-05	6042308157_R05C02	6042308157	R05C02	Cancer	./kidney_cancer/6042308157_R05C02	Kidney
DNA Methylation	JHU_USC	HumanMethylation450	1	TCGA-CZ-5462-01	TCGA-CZ-5462-01A-01D-1500-05	6042308157_R06C02	6042308157	R06C02	Cancer	./kidney_cancer/6042308157_R06C02	Kidney
DNA Methylation	JHU_USC	HumanMethylation450	1	TCGA-B0-4821-01	TCGA-B0-4821-01A-01D-1500-05	6042308163_R01C01	6042308163	R01C01	Cancer	./kidney_cancer/6042308163_R01C01	Kidney
DNA Methylation	JHU_USC	HumanMethylation450	1	TCGA-B0-4706-01	TCGA-B0-4706-01A-01D-1500-05	6042308163_R01C02	6042308163	R01C02	Cancer	./kidney_cancer/6042308163_R01C02	Kidney
DNA Methylation	JHU_USC	HumanMethylation450	1	TCGA-B0-5402-01	TCGA-B0-5402-01A-01D-1500-05	6042308163_R02C01	6042308163	R02C01	Cancer	./kidney_cancer/6042308163_R02C01	Kidney
DNA Methylation	JHU_USC	HumanMethylation450	1	TCGA-CZ-5469-01	TCGA-CZ-5469-01A-01D-1500-05	6042308163_R03C01	6042308163	R03C01	Cancer	./kidney_cancer/6042308163_R03C01	Kidney
DNA Methylation	JHU_USC	HumanMethylation450	1	TCGA-B4-5377-01	TCGA-B4-5377-01A-01D-1500-05	6042308163_R04C02	6042308163	R04C02	Cancer	./kidney_cancer/6042308163_R04C02	Kidney
DNA Methylation	JHU_USC	HumanMethylation450	1	TCGA-B0-4852-01	TCGA-B0-4852-01A-01D-1500-05	6042308163_R05C01	6042308163	R05C01	Cancer	./kidney_cancer/6042308163_R05C01	Kidney
DNA Methylation	JHU_USC	HumanMethylation450	1	TCGA-BP-4770-01	TCGA-BP-4770-01A-01D-1500-05	6042308163_R06C02	6042308163	R06C02	Cancer	./kidney_cancer/6042308163_R06C02	Kidney
DNA Methylation	JHU_USC	HumanMethylation450	1	TCGA-CJ-4916-01	TCGA-CJ-4916-01A-01D-1424-05	6042308164_R02C02	6042308164	R02C02	Cancer	./kidney_cancer/6042308164_R02C02	Kidney
DNA Methylation	JHU_USC	HumanMethylation450	1	TCGA-CJ-4897-01	TCGA-CJ-4897-01A-03D-1424-05	6042308164_R03C01	6042308164	R03C01	Cancer	./kidney_cancer/6042308164_R03C01	Kidney
DNA Methylation	JHU_USC	HumanMethylation450	1	TCGA-CJ-4903-01	TCGA-CJ-4903-01A-01D-1424-05	6042308164_R03C02	6042308164	R03C02	Cancer	./kidney_cancer/6042308164_R03C02	Kidney
DNA Methylation	JHU_USC	HumanMethylation450	1	TCGA-BP-5169-01	TCGA-BP-5169-01A-01D-1424-05	6042308164_R06C01	6042308164	R06C01	Cancer	./kidney_cancer/6042308164_R06C01	Kidney
DNA Methylation	JHU_USC	HumanMethylation450	1	TCGA-BP-5180-01	TCGA-BP-5180-01A-01D-1424-05	6042308166_R02C01	6042308166	R02C01	Cancer	./kidney_cancer/6042308166_R02C01	Kidney
DNA Methylation	JHU_USC	HumanMethylation450	1	TCGA-BP-5192-01	TCGA-BP-5192-01A-01D-1424-05	6042308166_R02C02	6042308166	R02C02	Cancer	./kidney_cancer/6042308166_R02C02	Kidney
DNA Methylation	JHU_USC	HumanMethylation450	1	TCGA-CJ-4904-01	TCGA-CJ-4904-01A-02D-1424-05	6042308166_R03C02	6042308166	R03C02	Cancer	./kidney_cancer/6042308166_R03C02	Kidney
DNA Methylation	JHU_USC	HumanMethylation450	1	TCGA-BP-5184-01	TCGA-BP-5184-01A-01D-1424-05	6042308166_R04C01	6042308166	R04C01	Cancer	./kidney_cancer/6042308166_R04C01	Kidney
DNA Methylation	JHU_USC	HumanMethylation450	1	TCGA-BP-5201-01	TCGA-BP-5201-01A-01D-1424-05	6042308166_R04C02	6042308166	R04C02	Cancer	./kidney_cancer/6042308166_R04C02	Kidney
DNA Methylation	JHU_USC	HumanMethylation450	1	TCGA-BP-5202-01	TCGA-BP-5202-01A-02D-1424-05	6042308166_R05C02	6042308166	R05C02	Cancer	./kidney_cancer/6042308166_R05C02	Kidney
DNA Methylation	JHU_USC	HumanMethylation450	1	TCGA-CZ-4866-01	TCGA-CZ-4866-01A-01D-1500-05	6042316009_R02C02	6042316009	R02C02	Cancer	./kidney_cancer/6042316009_R02C02	Kidney
DNA Methylation	JHU_USC	HumanMethylation450	1	TCGA-CZ-5470-01	TCGA-CZ-5470-01A-01D-1500-05	6042316009_R03C01	6042316009	R03C01	Cancer	./kidney_cancer/6042316009_R03C01	Kidney
DNA Methylation	JHU_USC	HumanMethylation450	1	TCGA-CZ-5468-01	TCGA-CZ-5468-01A-01D-1500-05	6042316009_R04C01	6042316009	R04C01	Cancer	./kidney_cancer/6042316009_R04C01	Kidney
DNA Methylation	JHU_USC	HumanMethylation450	1	TCGA-B0-4818-01	TCGA-B0-4818-01A-01D-1500-05	6042316009_R04C02	6042316009	R04C02	Cancer	./kidney_cancer/6042316009_R04C02	Kidney
DNA Methylation	JHU_USC	HumanMethylation450	1	TCGA-CZ-5457-01	TCGA-CZ-5457-01A-01D-1500-05	6042316009_R06C01	6042316009	R06C01	Cancer	./kidney_cancer/6042316009_R06C01	Kidney
DNA Methylation	JHU_USC	HumanMethylation450	1	TCGA-B0-4712-01	TCGA-B0-4712-01A-01D-1500-05	6042316009_R06C02	6042316009	R06C02	Cancer	./kidney_cancer/6042316009_R06C02	Kidney
DNA Methylation	JHU_USC	HumanMethylation450	1	TCGA-CZ-5452-01	TCGA-CZ-5452-01A-01D-1500-05	6042316017_R01C01	6042316017	R01C01	Cancer	./kidney_cancer/6042316017_R01C01	Kidney
DNA Methylation	JHU_USC	HumanMethylation450	1	TCGA-B0-5080-01	TCGA-B0-5080-01A-01D-1500-05	6042316017_R01C02	6042316017	R01C02	Cancer	./kidney_cancer/6042316017_R01C02	Kidney
DNA Methylation	JHU_USC	HumanMethylation450	1	TCGA-B8-4621-01	TCGA-B8-4621-01A-01D-1500-05	6042316017_R02C01	6042316017	R02C01	Cancer	./kidney_cancer/6042316017_R02C01	Kidney
DNA Methylation	JHU_USC	HumanMethylation450	1	TCGA-CZ-5466-01	TCGA-CZ-5466-01A-01D-1500-05	6042316017_R03C02	6042316017	R03C02	Cancer	./kidney_cancer/6042316017_R03C02	Kidney
DNA Methylation	JHU_USC	HumanMethylation450	1	TCGA-CZ-5460-01	TCGA-CZ-5460-01A-01D-1500-05	6042316017_R04C02	6042316017	R04C02	Cancer	./kidney_cancer/6042316017_R04C02	Kidney
DNA Methylation	JHU_USC	HumanMethylation450	1	TCGA-B0-4698-01	TCGA-B0-4698-01A-01D-1500-05	6042316017_R05C01	6042316017	R05C01	Cancer	./kidney_cancer/6042316017_R05C01	Kidney
DNA Methylation	JHU_USC	HumanMethylation450	1	TCGA-CZ-4863-01	TCGA-CZ-4863-01A-01D-1500-05	6042316017_R05C02	6042316017	R05C02	Cancer	./kidney_cancer/6042316017_R05C02	Kidney
DNA Methylation	JHU_USC	HumanMethylation450	1	TCGA-AK-3458-01	TCGA-AK-3458-01A-01D-1500-05	6042316017_R06C01	6042316017	R06C01	Cancer	./kidney_cancer/6042316017_R06C01	Kidney
DNA Methylation	JHU_USC	HumanMethylation450	1	TCGA-B4-5378-01	TCGA-B4-5378-01A-01D-1500-05	6042316038_R02C01	6042316038	R02C01	Cancer	./kidney_cancer/6042316038_R02C01	Kidney
DNA Methylation	JHU_USC	HumanMethylation450	1	TCGA-B0-4811-01	TCGA-B0-4811-01A-01D-1500-05	6042316038_R02C02	6042316038	R02C02	Cancer	./kidney_cancer/6042316038_R02C02	Kidney
DNA Methylation	JHU_USC	HumanMethylation450	1	TCGA-B0-4810-01	TCGA-B0-4810-01A-01D-1500-05	6042316038_R03C02	6042316038	R03C02	Cancer	./kidney_cancer/6042316038_R03C02	Kidney
DNA Methylation	JHU_USC	HumanMethylation450	1	TCGA-B0-5399-01	TCGA-B0-5399-01A-01D-1500-05	6042316038_R05C01	6042316038	R05C01	Cancer	./kidney_cancer/6042316038_R05C01	Kidney
DNA Methylation	JHU_USC	HumanMethylation450	1	TCGA-CZ-5461-01	TCGA-CZ-5461-01A-01D-1500-05	6042316038_R06C01	6042316038	R06C01	Cancer	./kidney_cancer/6042316038_R06C01	Kidney
DNA Methylation	JHU_USC	HumanMethylation450	1	TCGA-B0-4816-01	TCGA-B0-4816-01A-01D-1500-05	6042316038_R06C02	6042316038	R06C02	Cancer	./kidney_cancer/6042316038_R06C02	Kidney
DNA Methylation	JHU_USC	HumanMethylation450	1	TCGA-CZ-5451-01	TCGA-CZ-5451-01A-01D-1500-05	6042316046_R01C01	6042316046	R01C01	Cancer	./kidney_cancer/6042316046_R01C01	Kidney
DNA Methylation	JHU_USC	HumanMethylation450	1	TCGA-CZ-4864-01	TCGA-CZ-4864-01A-01D-1500-05	6042316046_R01C02	6042316046	R01C02	Cancer	./kidney_cancer/6042316046_R01C02	Kidney
DNA Methylation	JHU_USC	HumanMethylation450	1	TCGA-CZ-5456-01	TCGA-CZ-5456-01A-01D-1500-05	6042316046_R02C01	6042316046	R02C01	Cancer	./kidney_cancer/6042316046_R02C01	Kidney
DNA Methylation	JHU_USC	HumanMethylation450	1	TCGA-CZ-5467-01	TCGA-CZ-5467-01A-01D-1500-05	6042316046_R04C01	6042316046	R04C01	Cancer	./kidney_cancer/6042316046_R04C01	Kidney
DNA Methylation	JHU_USC	HumanMethylation450	1	TCGA-CZ-5454-01	TCGA-CZ-5454-01A-01D-1500-05	6042316046_R04C02	6042316046	R04C02	Cancer	./kidney_cancer/6042316046_R04C02	Kidney
DNA Methylation	JHU_USC	HumanMethylation450	1	TCGA-CZ-5458-01	TCGA-CZ-5458-01A-01D-1500-05	6042316046_R06C02	6042316046	R06C02	Cancer	./kidney_cancer/6042316046_R06C02	Kidney
DNA Methylation	JHU_USC	HumanMethylation450	1	TCGA-B0-4691-01	TCGA-B0-4691-01A-01D-1275-05	6042316057_R01C01	6042316057	R01C01	Cancer	./kidney_cancer/6042316057_R01C01	Kidney
DNA Methylation	JHU_USC	HumanMethylation450	1	TCGA-B0-4814-01	TCGA-B0-4814-01A-01D-1275-05	6042316057_R02C01	6042316057	R02C01	Cancer	./kidney_cancer/6042316057_R02C01	Kidney
DNA Methylation	JHU_USC	HumanMethylation450	1	TCGA-B0-4848-01	TCGA-B0-4848-01A-01D-1275-05	6042316137_R01C01	6042316137	R01C01	Cancer	./kidney_cancer/6042316137_R01C01	Kidney
DNA Methylation	JHU_USC	HumanMethylation450	1	TCGA-AK-3434-01	TCGA-AK-3434-01A-02D-1275-05	6042316137_R02C01	6042316137	R02C01	Cancer	./kidney_cancer/6042316137_R02C01	Kidney
DNA Methylation	JHU_USC	HumanMethylation450	1	TCGA-B0-4693-01	TCGA-B0-4693-01A-01D-1275-05	6042316137_R02C02	6042316137	R02C02	Cancer	./kidney_cancer/6042316137_R02C02	Kidney
DNA Methylation	JHU_USC	HumanMethylation450	1	TCGA-B0-4817-01	TCGA-B0-4817-01A-01D-1275-05	6042316137_R03C01	6042316137	R03C01	Cancer	./kidney_cancer/6042316137_R03C01	Kidney
DNA Methylation	JHU_USC	HumanMethylation450	1	TCGA-B0-4707-01	TCGA-B0-4707-01A-01D-1275-05	6042316137_R04C02	6042316137	R04C02	Cancer	./kidney_cancer/6042316137_R04C02	Kidney
DNA Methylation	JHU_USC	HumanMethylation450	1	TCGA-B0-4819-01	TCGA-B0-4819-01A-01D-1275-05	6042316137_R05C01	6042316137	R05C01	Cancer	./kidney_cancer/6042316137_R05C01	Kidney
DNA Methylation	JHU_USC	HumanMethylation450	1	TCGA-B0-4849-01	TCGA-B0-4849-01A-01D-1275-05	6042316137_R06C01	6042316137	R06C01	Cancer	./kidney_cancer/6042316137_R06C01	Kidney
DNA Methylation	JHU_USC	HumanMethylation450	1	TCGA-B0-4696-01	TCGA-B0-4696-01A-01D-1275-05	6042316137_R06C02	6042316137	R06C02	Cancer	./kidney_cancer/6042316137_R06C02	Kidney
DNA Methylation	JHU_USC	HumanMethylation450	1	TCGA-B0-5120-01	TCGA-B0-5120-01A-01D-1418-05	6042316163_R03C02	6042316163	R03C02	Cancer	./kidney_cancer/6042316163_R03C02	Kidney
DNA Methylation	JHU_USC	HumanMethylation450	1	TCGA-BP-4801-01	TCGA-BP-4801-01A-02D-1418-05	6042316163_R05C01	6042316163	R05C01	Cancer	./kidney_cancer/6042316163_R05C01	Kidney
DNA Methylation	JHU_USC	HumanMethylation450	1	TCGA-B0-5119-01	TCGA-B0-5119-01A-02D-1418-05	6042316163_R05C02	6042316163	R05C02	Cancer	./kidney_cancer/6042316163_R05C02	Kidney
DNA Methylation	JHU_USC	HumanMethylation450	1	TCGA-AK-3454-01	TCGA-AK-3454-01A-02D-1275-05	6042324004_R01C02	6042324004	R01C02	Cancer	./kidney_cancer/6042324004_R01C02	Kidney
DNA Methylation	JHU_USC	HumanMethylation450	1	TCGA-B0-4697-01	TCGA-B0-4697-01A-01D-1275-05	6042324004_R02C01	6042324004	R02C01	Cancer	./kidney_cancer/6042324004_R02C01	Kidney
DNA Methylation	JHU_USC	HumanMethylation450	1	TCGA-B0-4841-01	TCGA-B0-4841-01A-01D-1275-05	6042324004_R02C02	6042324004	R02C02	Cancer	./kidney_cancer/6042324004_R02C02	Kidney
DNA Methylation	JHU_USC	HumanMethylation450	1	TCGA-B0-4688-01	TCGA-B0-4688-01A-01D-1275-05	6042324004_R03C02	6042324004	R03C02	Cancer	./kidney_cancer/6042324004_R03C02	Kidney
DNA Methylation	JHU_USC	HumanMethylation450	1	TCGA-B0-4843-01	TCGA-B0-4843-01A-01D-1275-05	6042324004_R04C01	6042324004	R04C01	Cancer	./kidney_cancer/6042324004_R04C01	Kidney
DNA Methylation	JHU_USC	HumanMethylation450	1	TCGA-B0-4822-01	TCGA-B0-4822-01A-01D-1275-05	6042324004_R04C02	6042324004	R04C02	Cancer	./kidney_cancer/6042324004_R04C02	Kidney
DNA Methylation	JHU_USC	HumanMethylation450	1	TCGA-B0-4703-01	TCGA-B0-4703-01A-01D-1275-05	6042324004_R05C02	6042324004	R05C02	Cancer	./kidney_cancer/6042324004_R05C02	Kidney
DNA Methylation	JHU_USC	HumanMethylation450	1	TCGA-AK-3425-01	TCGA-AK-3425-01A-02D-1275-05	6042324004_R06C01	6042324004	R06C01	Cancer	./kidney_cancer/6042324004_R06C01	Kidney
DNA Methylation	JHU_USC	HumanMethylation450	1	TCGA-B0-4847-01	TCGA-B0-4847-01A-01D-1275-05	6042324009_R01C01	6042324009	R01C01	Cancer	./kidney_cancer/6042324009_R01C01	Kidney
DNA Methylation	JHU_USC	HumanMethylation450	1	TCGA-B0-4714-01	TCGA-B0-4714-01A-01D-1275-05	6042324009_R02C01	6042324009	R02C01	Cancer	./kidney_cancer/6042324009_R02C01	Kidney
DNA Methylation	JHU_USC	HumanMethylation450	1	TCGA-AK-3428-01	TCGA-AK-3428-01A-02D-1275-05	6042324009_R02C02	6042324009	R02C02	Cancer	./kidney_cancer/6042324009_R02C02	Kidney
DNA Methylation	JHU_USC	HumanMethylation450	1	TCGA-B0-4718-01	TCGA-B0-4718-01A-01D-1275-05	6042324009_R03C02	6042324009	R03C02	Cancer	./kidney_cancer/6042324009_R03C02	Kidney
DNA Methylation	JHU_USC	HumanMethylation450	1	TCGA-AK-3431-01	TCGA-AK-3431-01A-02D-1275-05	6042324009_R04C01	6042324009	R04C01	Cancer	./kidney_cancer/6042324009_R04C01	Kidney
DNA Methylation	JHU_USC	HumanMethylation450	1	TCGA-B0-4828-01	TCGA-B0-4828-01A-01D-1275-05	6042324009_R05C01	6042324009	R05C01	Cancer	./kidney_cancer/6042324009_R05C01	Kidney
DNA Methylation	JHU_USC	HumanMethylation450	1	TCGA-B0-4844-01	TCGA-B0-4844-01A-01D-1275-05	6042324009_R06C02	6042324009	R06C02	Cancer	./kidney_cancer/6042324009_R06C02	Kidney
DNA Methylation	JHU_USC	HumanMethylation450	1	TCGA-B0-5083-01	TCGA-B0-5083-01A-02D-1418-05	6042324012_R01C01	6042324012	R01C01	Cancer	./kidney_cancer/6042324012_R01C01	Kidney
DNA Methylation	JHU_USC	HumanMethylation450	1	TCGA-B0-4945-01	TCGA-B0-4945-01A-01D-1418-05	6042324012_R02C01	6042324012	R02C01	Cancer	./kidney_cancer/6042324012_R02C01	Kidney
DNA Methylation	JHU_USC	HumanMethylation450	1	TCGA-B0-5096-01	TCGA-B0-5096-01A-01D-1418-05	6042324012_R02C02	6042324012	R02C02	Cancer	./kidney_cancer/6042324012_R02C02	Kidney
DNA Methylation	JHU_USC	HumanMethylation450	1	TCGA-B8-5159-01	TCGA-B8-5159-01A-01D-1418-05	6042324012_R03C01	6042324012	R03C01	Cancer	./kidney_cancer/6042324012_R03C01	Kidney
DNA Methylation	JHU_USC	HumanMethylation450	1	TCGA-B0-4827-01	TCGA-B0-4827-01A-02D-1418-05	6042324012_R04C01	6042324012	R04C01	Cancer	./kidney_cancer/6042324012_R04C01	Kidney
DNA Methylation	JHU_USC	HumanMethylation450	1	TCGA-B0-5115-01	TCGA-B0-5115-01A-01D-1418-05	6042324012_R05C01	6042324012	R05C01	Cancer	./kidney_cancer/6042324012_R05C01	Kidney
DNA Methylation	JHU_USC	HumanMethylation450	1	TCGA-B0-5102-01	TCGA-B0-5102-01A-01D-1418-05	6042324012_R05C02	6042324012	R05C02	Cancer	./kidney_cancer/6042324012_R05C02	Kidney
DNA Methylation	JHU_USC	HumanMethylation450	1	TCGA-B8-5163-01	TCGA-B8-5163-01A-01D-1418-05	6042324012_R06C01	6042324012	R06C01	Cancer	./kidney_cancer/6042324012_R06C01	Kidney
DNA Methylation	JHU_USC	HumanMethylation450	1	TCGA-B0-5095-01	TCGA-B0-5095-01A-01D-1418-05	6042324022_R01C02	6042324022	R01C02	Cancer	./kidney_cancer/6042324022_R01C02	Kidney
DNA Methylation	JHU_USC	HumanMethylation450	1	TCGA-B0-5117-01	TCGA-B0-5117-01A-01D-1418-05	6042324022_R02C01	6042324022	R02C01	Cancer	./kidney_cancer/6042324022_R02C01	Kidney
DNA Methylation	JHU_USC	HumanMethylation450	1	TCGA-BP-4993-01	TCGA-BP-4993-01A-02D-1418-05	6042324022_R02C02	6042324022	R02C02	Cancer	./kidney_cancer/6042324022_R02C02	Kidney
DNA Methylation	JHU_USC	HumanMethylation450	1	TCGA-BP-5010-01	TCGA-BP-5010-01A-02D-1418-05	6042324022_R03C02	6042324022	R03C02	Cancer	./kidney_cancer/6042324022_R03C02	Kidney
DNA Methylation	JHU_USC	HumanMethylation450	1	TCGA-A3-3367-01	TCGA-A3-3367-01A-02D-1418-05	6042324022_R06C01	6042324022	R06C01	Cancer	./kidney_cancer/6042324022_R06C01	Kidney
DNA Methylation	JHU_USC	HumanMethylation450	1	TCGA-B0-5100-01	TCGA-B0-5100-01A-01D-1418-05	6042324027_R01C01	6042324027	R01C01	Cancer	./kidney_cancer/6042324027_R01C01	Kidney
DNA Methylation	JHU_USC	HumanMethylation450	1	TCGA-B0-5099-01	TCGA-B0-5099-01A-01D-1418-05	6042324027_R03C01	6042324027	R03C01	Cancer	./kidney_cancer/6042324027_R03C01	Kidney
DNA Methylation	JHU_USC	HumanMethylation450	1	TCGA-B0-5097-01	TCGA-B0-5097-01A-01D-1418-05	6042324027_R04C01	6042324027	R04C01	Cancer	./kidney_cancer/6042324027_R04C01	Kidney
DNA Methylation	JHU_USC	HumanMethylation450	1	TCGA-B8-5164-01	TCGA-B8-5164-01A-01D-1418-05	6042324027_R04C02	6042324027	R04C02	Cancer	./kidney_cancer/6042324027_R04C02	Kidney
DNA Methylation	JHU_USC	HumanMethylation450	1	TCGA-A3-3385-01	TCGA-A3-3385-01A-02D-1418-05	6042324027_R05C01	6042324027	R05C01	Cancer	./kidney_cancer/6042324027_R05C01	Kidney
DNA Methylation	JHU_USC	HumanMethylation450	1	TCGA-B8-5158-01	TCGA-B8-5158-01A-01D-1418-05	6042324027_R05C02	6042324027	R05C02	Cancer	./kidney_cancer/6042324027_R05C02	Kidney
DNA Methylation	JHU_USC	HumanMethylation450	1	TCGA-B8-5162-01	TCGA-B8-5162-01A-01D-1418-05	6042324027_R06C01	6042324027	R06C01	Cancer	./kidney_cancer/6042324027_R06C01	Kidney
DNA Methylation	JHU_USC	HumanMethylation450	1	TCGA-BP-4782-01	TCGA-BP-4782-01A-02D-1418-05	6042324027_R06C02	6042324027	R06C02	Cancer	./kidney_cancer/6042324027_R06C02	Kidney
DNA Methylation	JHU_USC	HumanMethylation450	1	TCGA-B0-4845-01	TCGA-B0-4845-01A-01D-1275-05	6042324033_R01C01	6042324033	R01C01	Cancer	./kidney_cancer/6042324033_R01C01	Kidney
DNA Methylation	JHU_USC	HumanMethylation450	1	TCGA-AK-3445-01	TCGA-AK-3445-01A-02D-1275-05	6042324033_R02C01	6042324033	R02C01	Cancer	./kidney_cancer/6042324033_R02C01	Kidney
DNA Methylation	JHU_USC	HumanMethylation450	1	TCGA-AK-3460-01	TCGA-AK-3460-01A-02D-1275-05	6042324033_R02C02	6042324033	R02C02	Cancer	./kidney_cancer/6042324033_R02C02	Kidney
DNA Methylation	JHU_USC	HumanMethylation450	1	TCGA-AK-3440-01	TCGA-AK-3440-01A-02D-1275-05	6042324033_R04C01	6042324033	R04C01	Cancer	./kidney_cancer/6042324033_R04C01	Kidney
DNA Methylation	JHU_USC	HumanMethylation450	1	TCGA-B0-4694-01	TCGA-B0-4694-01A-01D-1275-05	6042324033_R05C01	6042324033	R05C01	Cancer	./kidney_cancer/6042324033_R05C01	Kidney
DNA Methylation	JHU_USC	HumanMethylation450	1	TCGA-B0-4699-01	TCGA-B0-4699-01A-01D-1275-05	6042324043_R01C01	6042324043	R01C01	Cancer	./kidney_cancer/6042324043_R01C01	Kidney
DNA Methylation	JHU_USC	HumanMethylation450	1	TCGA-B0-4824-01	TCGA-B0-4824-01A-01D-1275-05	6042324043_R02C01	6042324043	R02C01	Cancer	./kidney_cancer/6042324043_R02C01	Kidney
DNA Methylation	JHU_USC	HumanMethylation450	1	TCGA-B8-4622-01	TCGA-B8-4622-01A-02D-1275-05	6042324043_R02C02	6042324043	R02C02	Cancer	./kidney_cancer/6042324043_R02C02	Kidney
DNA Methylation	JHU_USC	HumanMethylation450	1	TCGA-B0-4713-01	TCGA-B0-4713-01A-01D-1275-05	6042324043_R03C01	6042324043	R03C01	Cancer	./kidney_cancer/6042324043_R03C01	Kidney
DNA Methylation	JHU_USC	HumanMethylation450	1	TCGA-AK-3461-01	TCGA-AK-3461-01A-02D-1275-05	6042324043_R03C02	6042324043	R03C02	Cancer	./kidney_cancer/6042324043_R03C02	Kidney
DNA Methylation	JHU_USC	HumanMethylation450	1	TCGA-B0-4813-01	TCGA-B0-4813-01A-01D-1275-05	6042324043_R04C01	6042324043	R04C01	Cancer	./kidney_cancer/6042324043_R04C01	Kidney
DNA Methylation	JHU_USC	HumanMethylation450	1	TCGA-AK-3453-01	TCGA-AK-3453-01A-02D-1275-05	6042324043_R04C02	6042324043	R04C02	Cancer	./kidney_cancer/6042324043_R04C02	Kidney
DNA Methylation	JHU_USC	HumanMethylation450	1	TCGA-B0-4846-01	TCGA-B0-4846-01A-01D-1275-05	6042324043_R05C02	6042324043	R05C02	Cancer	./kidney_cancer/6042324043_R05C02	Kidney
DNA Methylation	JHU_USC	HumanMethylation450	1	TCGA-B0-5109-01	TCGA-B0-5109-01A-02D-1418-05	6042324113_R01C02	6042324113	R01C02	Cancer	./kidney_cancer/6042324113_R01C02	Kidney
DNA Methylation	JHU_USC	HumanMethylation450	1	TCGA-BP-4177-01	TCGA-BP-4177-01A-02D-1418-05	6042324113_R02C02	6042324113	R02C02	Cancer	./kidney_cancer/6042324113_R02C02	Kidney
DNA Methylation	JHU_USC	HumanMethylation450	1	TCGA-B0-5107-01	TCGA-B0-5107-01A-01D-1418-05	6042324113_R03C01	6042324113	R03C01	Cancer	./kidney_cancer/6042324113_R03C01	Kidney
DNA Methylation	JHU_USC	HumanMethylation450	1	TCGA-BP-4795-01	TCGA-BP-4795-01A-02D-1418-05	6042324113_R03C02	6042324113	R03C02	Cancer	./kidney_cancer/6042324113_R03C02	Kidney
DNA Methylation	JHU_USC	HumanMethylation450	1	TCGA-B0-5110-01	TCGA-B0-5110-01A-01D-1418-05	6042324113_R04C02	6042324113	R04C02	Cancer	./kidney_cancer/6042324113_R04C02	Kidney
DNA Methylation	JHU_USC	HumanMethylation450	1	TCGA-B0-5121-01	TCGA-B0-5121-01A-02D-1418-05	6042324113_R05C02	6042324113	R05C02	Cancer	./kidney_cancer/6042324113_R05C02	Kidney
DNA Methylation	JHU_USC	HumanMethylation450	1	TCGA-B0-5116-01	TCGA-B0-5116-01A-02D-1418-05	6042324113_R06C01	6042324113	R06C01	Cancer	./kidney_cancer/6042324113_R06C01	Kidney
DNA Methylation	JHU_USC	HumanMethylation450	1	TCGA-BP-5168-01	TCGA-BP-5168-01A-01D-1418-05	6042324113_R06C02	6042324113	R06C02	Cancer	./kidney_cancer/6042324113_R06C02	Kidney
DNA Methylation	JHU_USC	HumanMethylation450	1	TCGA-A3-3373-01	TCGA-A3-3373-01A-02D-1418-05	6055424037_R01C01	6055424037	R01C01	Cancer	./kidney_cancer/6055424037_R01C01	Kidney
DNA Methylation	JHU_USC	HumanMethylation450	1	TCGA-B0-5113-01	TCGA-B0-5113-01A-01D-1418-05	6055424037_R02C02	6055424037	R02C02	Cancer	./kidney_cancer/6055424037_R02C02	Kidney
DNA Methylation	JHU_USC	HumanMethylation450	1	TCGA-BP-4760-01	TCGA-BP-4760-01A-02D-1418-05	6055424037_R03C01	6055424037	R03C01	Cancer	./kidney_cancer/6055424037_R03C01	Kidney
DNA Methylation	JHU_USC	HumanMethylation450	1	TCGA-B0-5098-01	TCGA-B0-5098-01A-01D-1418-05	6055424037_R05C01	6055424037	R05C01	Cancer	./kidney_cancer/6055424037_R05C01	Kidney
DNA Methylation	JHU_USC	HumanMethylation450	1	TCGA-B0-5108-01	TCGA-B0-5108-01A-01D-1418-05	6055424037_R05C02	6055424037	R05C02	Cancer	./kidney_cancer/6055424037_R05C02	Kidney
DNA Methylation	JHU_USC	HumanMethylation450	1	TCGA-B0-4842-01	TCGA-B0-4842-01A-02D-1418-05	6055424037_R06C01	6055424037	R06C01	Cancer	./kidney_cancer/6055424037_R06C01	Kidney
DNA Methylation	JHU_USC	HumanMethylation450	1	TCGA-B8-5165-01	TCGA-B8-5165-01A-01D-1418-05	6055424037_R06C02	6055424037	R06C02	Cancer	./kidney_cancer/6055424037_R06C02	Kidney
DNA Methylation	JHU_USC	HumanMethylation450	1	TCGA-B0-5104-01	TCGA-B0-5104-01A-01D-1418-05	6055424116_R01C01	6055424116	R01C01	Cancer	./kidney_cancer/6055424116_R01C01	Kidney
DNA Methylation	JHU_USC	HumanMethylation450	1	TCGA-A3-3370-01	TCGA-A3-3370-01A-02D-1418-05	6055424116_R02C02	6055424116	R02C02	Cancer	./kidney_cancer/6055424116_R02C02	Kidney
DNA Methylation	JHU_USC	HumanMethylation450	1	TCGA-B0-5094-01	TCGA-B0-5094-01A-01D-1418-05	6055424116_R03C01	6055424116	R03C01	Cancer	./kidney_cancer/6055424116_R03C01	Kidney
DNA Methylation	JHU_USC	HumanMethylation450	1	TCGA-A3-3376-01	TCGA-A3-3376-01A-02D-1418-05	6055424116_R03C02	6055424116	R03C02	Cancer	./kidney_cancer/6055424116_R03C02	Kidney
DNA Methylation	JHU_USC	HumanMethylation450	1	TCGA-B0-4823-01	TCGA-B0-4823-01A-02D-1418-05	6055424116_R04C01	6055424116	R04C01	Cancer	./kidney_cancer/6055424116_R04C01	Kidney
DNA Methylation	JHU_USC	HumanMethylation450	1	TCGA-B0-5106-01	TCGA-B0-5106-01A-01D-1418-05	6055424116_R05C01	6055424116	R05C01	Cancer	./kidney_cancer/6055424116_R05C01	Kidney
DNA Methylation	JHU_USC	HumanMethylation450	1	TCGA-B0-5092-01	TCGA-B0-5092-01A-01D-1418-05	6055424116_R06C01	6055424116	R06C01	Cancer	./kidney_cancer/6055424116_R06C01	Kidney
DNA Methylation	JHU_USC	HumanMethylation450	1	TCGA-B0-4701-01	TCGA-B0-4701-01A-01D-1275-05	6055432001_R02C02	6055432001	R02C02	Cancer	./kidney_cancer/6055432001_R02C02	Kidney
DNA Methylation	JHU_USC	HumanMethylation450	1	TCGA-AK-3433-01	TCGA-AK-3433-01A-02D-1275-05	6055432001_R03C02	6055432001	R03C02	Cancer	./kidney_cancer/6055432001_R03C02	Kidney
DNA Methylation	JHU_USC	HumanMethylation450	1	TCGA-AK-3450-01	TCGA-AK-3450-01A-02D-1275-05	6055432001_R05C01	6055432001	R05C01	Cancer	./kidney_cancer/6055432001_R05C01	Kidney
DNA Methylation	JHU_USC	HumanMethylation450	1	TCGA-B0-4690-01	TCGA-B0-4690-01A-01D-1275-05	6055432001_R05C02	6055432001	R05C02	Cancer	./kidney_cancer/6055432001_R05C02	Kidney
DNA Methylation	JHU_USC	HumanMethylation450	1	TCGA-B2-4101-01	TCGA-B2-4101-01A-02D-1275-05	6055432001_R06C02	6055432001	R06C02	Cancer	./kidney_cancer/6055432001_R06C02	Kidney
DNA Methylation	JHU_USC	HumanMethylation450	1	TCGA-A3-3357-01	TCGA-A3-3357-01A-02D-1418-05	6055432006_R04C01	6055432006	R04C01	Cancer	./kidney_cancer/6055432006_R04C01	Kidney
DNA Methylation	JHU_USC	HumanMethylation450	1	TCGA-B0-5692-01	TCGA-B0-5692-01A-11D-1536-05	6285617026_R01C02	6285617026	R01C02	Cancer	./kidney_cancer/6285617026_R01C02	Kidney
DNA Methylation	JHU_USC	HumanMethylation450	1	TCGA-CW-5581-01	TCGA-CW-5581-01A-02D-1536-05	6285617026_R02C02	6285617026	R02C02	Cancer	./kidney_cancer/6285617026_R02C02	Kidney
DNA Methylation	JHU_USC	HumanMethylation450	1	TCGA-A3-3387-01	TCGA-A3-3387-01A-01D-1536-05	6285617026_R03C01	6285617026	R03C01	Cancer	./kidney_cancer/6285617026_R03C01	Kidney
DNA Methylation	JHU_USC	HumanMethylation450	1	TCGA-DV-5573-01	TCGA-DV-5573-01A-01D-1536-05	6285617026_R03C02	6285617026	R03C02	Cancer	./kidney_cancer/6285617026_R03C02	Kidney
DNA Methylation	JHU_USC	HumanMethylation450	1	TCGA-B0-5699-01	TCGA-B0-5699-01A-11D-1536-05	6285617026_R04C01	6285617026	R04C01	Cancer	./kidney_cancer/6285617026_R04C01	Kidney
DNA Methylation	JHU_USC	HumanMethylation450	1	TCGA-CJ-5681-01	TCGA-CJ-5681-01A-11D-1536-05	6285617026_R04C02	6285617026	R04C02	Cancer	./kidney_cancer/6285617026_R04C02	Kidney
DNA Methylation	JHU_USC	HumanMethylation450	1	TCGA-CJ-5682-01	TCGA-CJ-5682-01A-11D-1536-05	6285617026_R05C02	6285617026	R05C02	Cancer	./kidney_cancer/6285617026_R05C02	Kidney
DNA Methylation	JHU_USC	HumanMethylation450	1	TCGA-B0-4700-01	TCGA-B0-4700-01A-02D-1536-05	6285617026_R06C01	6285617026	R06C01	Cancer	./kidney_cancer/6285617026_R06C01	Kidney
DNA Methylation	JHU_USC	HumanMethylation450	1	TCGA-B0-5701-01	TCGA-B0-5701-01A-11D-1536-05	6285617026_R06C02	6285617026	R06C02	Cancer	./kidney_cancer/6285617026_R06C02	Kidney
DNA Methylation	JHU_USC	HumanMethylation450	1	TCGA-B0-5707-01	TCGA-B0-5707-01A-11D-1536-05	6285617068_R03C01	6285617068	R03C01	Cancer	./kidney_cancer/6285617068_R03C01	Kidney
DNA Methylation	JHU_USC	HumanMethylation450	1	TCGA-B8-5546-01	TCGA-B8-5546-01A-01D-1536-05	6285617068_R03C02	6285617068	R03C02	Cancer	./kidney_cancer/6285617068_R03C02	Kidney
DNA Methylation	JHU_USC	HumanMethylation450	1	TCGA-B0-5691-01	TCGA-B0-5691-01A-11D-1536-05	6285617068_R04C01	6285617068	R04C01	Cancer	./kidney_cancer/6285617068_R04C01	Kidney
DNA Methylation	JHU_USC	HumanMethylation450	1	TCGA-B0-5705-01	TCGA-B0-5705-01A-11D-1536-05	6285617068_R04C02	6285617068	R04C02	Cancer	./kidney_cancer/6285617068_R04C02	Kidney
DNA Methylation	JHU_USC	HumanMethylation450	1	TCGA-A3-3358-01	TCGA-A3-3358-01A-01D-1536-05	6285617068_R05C01	6285617068	R05C01	Cancer	./kidney_cancer/6285617068_R05C01	Kidney
DNA Methylation	JHU_USC	HumanMethylation450	1	TCGA-B2-5636-01	TCGA-B2-5636-01A-02D-1536-05	6285617068_R05C02	6285617068	R05C02	Cancer	./kidney_cancer/6285617068_R05C02	Kidney
DNA Methylation	JHU_USC	HumanMethylation450	1	TCGA-CW-5584-01	TCGA-CW-5584-01A-01D-1536-05	6285617068_R06C01	6285617068	R06C01	Cancer	./kidney_cancer/6285617068_R06C01	Kidney
DNA Methylation	JHU_USC	HumanMethylation450	1	TCGA-B2-5641-01	TCGA-B2-5641-01A-01D-1536-05	6285650093_R01C01	6285650093	R01C01	Cancer	./kidney_cancer/6285650093_R01C01	Kidney
DNA Methylation	JHU_USC	HumanMethylation450	1	TCGA-B0-5694-01	TCGA-B0-5694-01A-11D-1536-05	6285650093_R02C01	6285650093	R02C01	Cancer	./kidney_cancer/6285650093_R02C01	Kidney
DNA Methylation	JHU_USC	HumanMethylation450	1	TCGA-DV-5565-01	TCGA-DV-5565-01A-01D-1536-05	6285650093_R02C02	6285650093	R02C02	Cancer	./kidney_cancer/6285650093_R02C02	Kidney
DNA Methylation	JHU_USC	HumanMethylation450	1	TCGA-CW-5587-01	TCGA-CW-5587-01A-01D-1536-05	6285650093_R03C01	6285650093	R03C01	Cancer	./kidney_cancer/6285650093_R03C01	Kidney
DNA Methylation	JHU_USC	HumanMethylation450	1	TCGA-CJ-5676-01	TCGA-CJ-5676-01A-11D-1536-05	6285650093_R03C02	6285650093	R03C02	Cancer	./kidney_cancer/6285650093_R03C02	Kidney
DNA Methylation	JHU_USC	HumanMethylation450	1	TCGA-CJ-5689-01	TCGA-CJ-5689-01A-11D-1536-05	6285650093_R04C01	6285650093	R04C01	Cancer	./kidney_cancer/6285650093_R04C01	Kidney
DNA Methylation	JHU_USC	HumanMethylation450	1	TCGA-CJ-5675-01	TCGA-CJ-5675-01A-11D-1536-05	6285650093_R04C02	6285650093	R04C02	Cancer	./kidney_cancer/6285650093_R04C02	Kidney
DNA Methylation	JHU_USC	HumanMethylation450	1	TCGA-B8-5551-01	TCGA-B8-5551-01A-01D-1536-05	6285650093_R05C01	6285650093	R05C01	Cancer	./kidney_cancer/6285650093_R05C01	Kidney
DNA Methylation	JHU_USC	HumanMethylation450	1	TCGA-CJ-5683-01	TCGA-CJ-5683-01A-11D-1536-05	6285650093_R05C02	6285650093	R05C02	Cancer	./kidney_cancer/6285650093_R05C02	Kidney
DNA Methylation	JHU_USC	HumanMethylation450	1	TCGA-CJ-5672-01	TCGA-CJ-5672-01A-11D-1536-05	6285650093_R06C01	6285650093	R06C01	Cancer	./kidney_cancer/6285650093_R06C01	Kidney
DNA Methylation	JHU_USC	HumanMethylation450	1	TCGA-B0-5706-01	TCGA-B0-5706-01A-11D-1536-05	6285650093_R06C02	6285650093	R06C02	Cancer	./kidney_cancer/6285650093_R06C02	Kidney
DNA Methylation	JHU_USC	HumanMethylation450	1	TCGA-CJ-5677-01	TCGA-CJ-5677-01A-11D-1536-05	6285650094_R01C01	6285650094	R01C01	Cancer	./kidney_cancer/6285650094_R01C01	Kidney
DNA Methylation	JHU_USC	HumanMethylation450	1	TCGA-B0-5700-01	TCGA-B0-5700-01A-11D-1536-05	6285650094_R02C01	6285650094	R02C01	Cancer	./kidney_cancer/6285650094_R02C01	Kidney
DNA Methylation	JHU_USC	HumanMethylation450	1	TCGA-CW-5588-01	TCGA-CW-5588-01A-01D-1536-05	6285650094_R02C02	6285650094	R02C02	Cancer	./kidney_cancer/6285650094_R02C02	Kidney
DNA Methylation	JHU_USC	HumanMethylation450	1	TCGA-B8-5550-01	TCGA-B8-5550-01A-01D-1536-05	6285650094_R03C01	6285650094	R03C01	Cancer	./kidney_cancer/6285650094_R03C01	Kidney
DNA Methylation	JHU_USC	HumanMethylation450	1	TCGA-B0-5690-01	TCGA-B0-5690-01A-11D-1536-05	6285650094_R03C02	6285650094	R03C02	Cancer	./kidney_cancer/6285650094_R03C02	Kidney
DNA Methylation	JHU_USC	HumanMethylation450	1	TCGA-B0-5696-01	TCGA-B0-5696-01A-11D-1536-05	6285650094_R04C01	6285650094	R04C01	Cancer	./kidney_cancer/6285650094_R04C01	Kidney
DNA Methylation	JHU_USC	HumanMethylation450	1	TCGA-CJ-5679-01	TCGA-CJ-5679-01A-11D-1536-05	6285650094_R04C02	6285650094	R04C02	Cancer	./kidney_cancer/6285650094_R04C02	Kidney
DNA Methylation	JHU_USC	HumanMethylation450	1	TCGA-CW-5589-01	TCGA-CW-5589-01A-01D-1536-05	6285650094_R05C02	6285650094	R05C02	Cancer	./kidney_cancer/6285650094_R05C02	Kidney
DNA Methylation	JHU_USC	HumanMethylation450	1	TCGA-B2-5633-01	TCGA-B2-5633-01A-01D-1536-05	6285650094_R06C01	6285650094	R06C01	Cancer	./kidney_cancer/6285650094_R06C01	Kidney
DNA Methylation	JHU_USC	HumanMethylation450	1	TCGA-DV-5574-01	TCGA-DV-5574-01A-01D-1536-05	6285650094_R06C02	6285650094	R06C02	Cancer	./kidney_cancer/6285650094_R06C02	Kidney
DNA Methylation	JHU_USC	HumanMethylation450	1	TCGA-CJ-5684-01	TCGA-CJ-5684-01A-11D-1536-05	6285650095_R02C02	6285650095	R02C02	Cancer	./kidney_cancer/6285650095_R02C02	Kidney
DNA Methylation	JHU_USC	HumanMethylation450	1	TCGA-CW-5591-01	TCGA-CW-5591-01A-01D-1536-05	6285650095_R03C01	6285650095	R03C01	Cancer	./kidney_cancer/6285650095_R03C01	Kidney
DNA Methylation	JHU_USC	HumanMethylation450	1	TCGA-DV-5566-01	TCGA-DV-5566-01A-01D-1536-05	6285650095_R03C02	6285650095	R03C02	Cancer	./kidney_cancer/6285650095_R03C02	Kidney
DNA Methylation	JHU_USC	HumanMethylation450	1	TCGA-CW-5585-01	TCGA-CW-5585-01A-01D-1536-05	6285650095_R04C01	6285650095	R04C01	Cancer	./kidney_cancer/6285650095_R04C01	Kidney
DNA Methylation	JHU_USC	HumanMethylation450	1	TCGA-CW-5590-01	TCGA-CW-5590-01A-01D-1536-05	6285650095_R04C02	6285650095	R04C02	Cancer	./kidney_cancer/6285650095_R04C02	Kidney
DNA Methylation	JHU_USC	HumanMethylation450	1	TCGA-B0-5703-01	TCGA-B0-5703-01A-11D-1536-05	6285650095_R05C01	6285650095	R05C01	Cancer	./kidney_cancer/6285650095_R05C01	Kidney
DNA Methylation	JHU_USC	HumanMethylation450	1	TCGA-B0-5702-01	TCGA-B0-5702-01A-11D-1536-05	6285650095_R05C02	6285650095	R05C02	Cancer	./kidney_cancer/6285650095_R05C02	Kidney
DNA Methylation	JHU_USC	HumanMethylation450	1	TCGA-CJ-5678-01	TCGA-CJ-5678-01A-11D-1536-05	6285650095_R06C01	6285650095	R06C01	Cancer	./kidney_cancer/6285650095_R06C01	Kidney
DNA Methylation	JHU_USC	HumanMethylation450	1	TCGA-DV-5567-01	TCGA-DV-5567-01A-01D-1536-05	6285650106_R01C01	6285650106	R01C01	Cancer	./kidney_cancer/6285650106_R01C01	Kidney
DNA Methylation	JHU_USC	HumanMethylation450	1	TCGA-B0-5709-01	TCGA-B0-5709-01A-11D-1536-05	6285650106_R02C01	6285650106	R02C01	Cancer	./kidney_cancer/6285650106_R02C01	Kidney
DNA Methylation	JHU_USC	HumanMethylation450	1	TCGA-CW-5583-01	TCGA-CW-5583-01A-02D-1536-05	6929671134_R01C02	6929671134	R01C02	Cancer	./kidney_cancer/6929671134_R01C02	Kidney
DNA Methylation	JHU_USC	HumanMethylation450	1	TCGA-DV-5575-01	TCGA-DV-5575-01A-01D-1536-05	6929671134_R02C02	6929671134	R02C02	Cancer	./kidney_cancer/6929671134_R02C02	Kidney
DNA Methylation	JHU_USC	HumanMethylation450	1	TCGA-B0-5697-01	TCGA-B0-5697-01A-11D-1536-05	6929671134_R03C02	6929671134	R03C02	Cancer	./kidney_cancer/6929671134_R03C02	Kidney
DNA Methylation	JHU_USC	HumanMethylation450	1	TCGA-DV-5568-01	TCGA-DV-5568-01A-01D-1536-05	6929671134_R04C01	6929671134	R04C01	Cancer	./kidney_cancer/6929671134_R04C01	Kidney
DNA Methylation	JHU_USC	HumanMethylation450	1	TCGA-B2-5635-01	TCGA-B2-5635-01A-01D-1536-05	6929671134_R04C02	6929671134	R04C02	Cancer	./kidney_cancer/6929671134_R04C02	Kidney
DNA Methylation	JHU_USC	HumanMethylation450	1	TCGA-B8-5549-01	TCGA-B8-5549-01A-01D-1536-05	6929671134_R05C01	6929671134	R05C01	Cancer	./kidney_cancer/6929671134_R05C01	Kidney
DNA Methylation	JHU_USC	HumanMethylation450	1	TCGA-B0-5695-01	TCGA-B0-5695-01A-11D-1536-05	6929671134_R05C02	6929671134	R05C02	Cancer	./kidney_cancer/6929671134_R05C02	Kidney
DNA Methylation	JHU_USC	HumanMethylation450	1	TCGA-CJ-5680-01	TCGA-CJ-5680-01A-11D-1536-05	6929671134_R06C01	6929671134	R06C01	Cancer	./kidney_cancer/6929671134_R06C01	Kidney
DNA Methylation	JHU_USC	HumanMethylation450	1	TCGA-DV-5569-01	TCGA-DV-5569-01A-01D-1536-05	6929671134_R06C02	6929671134	R06C02	Cancer	./kidney_cancer/6929671134_R06C02	Kidney
DNA Methylation	JHU_USC	HumanMethylation450	1	TCGA-CJ-5671-01	TCGA-CJ-5671-01A-11D-1536-05	6929671144_R01C01	6929671144	R01C01	Cancer	./kidney_cancer/6929671144_R01C01	Kidney
DNA Methylation	JHU_USC	HumanMethylation450	1	TCGA-B8-5553-01	TCGA-B8-5553-01A-01D-1536-05	6929671144_R02C01	6929671144	R02C01	Cancer	./kidney_cancer/6929671144_R02C01	Kidney
DNA Methylation	JHU_USC	HumanMethylation450	1	TCGA-B0-5693-01	TCGA-B0-5693-01A-11D-1536-05	6929671144_R03C01	6929671144	R03C01	Cancer	./kidney_cancer/6929671144_R03C01	Kidney
DNA Methylation	JHU_USC	HumanMethylation450	1	TCGA-DV-5576-01	TCGA-DV-5576-01A-01D-1536-05	6929671144_R04C01	6929671144	R04C01	Cancer	./kidney_cancer/6929671144_R04C01	Kidney
DNA Methylation	JHU_USC	HumanMethylation450	1	TCGA-B2-5639-01	TCGA-B2-5639-01A-01D-1536-05	6929671144_R05C01	6929671144	R05C01	Cancer	./kidney_cancer/6929671144_R05C01	Kidney
DNA Methylation	JHU_USC	HumanMethylation450	1	TCGA-CZ-5987-01	TCGA-CZ-5987-01A-11D-1670-05	6929718088_R01C01	6929718088	R01C01	Cancer	./kidney_cancer/6929718088_R01C01	Kidney
DNA Methylation	JHU_USC	HumanMethylation450	1	TCGA-CZ-5986-01	TCGA-CZ-5986-01A-11D-1670-05	6929718088_R01C02	6929718088	R01C02	Cancer	./kidney_cancer/6929718088_R01C02	Kidney
DNA Methylation	JHU_USC	HumanMethylation450	1	TCGA-EU-5906-01	TCGA-EU-5906-01A-11D-1670-05	6929718088_R02C01	6929718088	R02C01	Cancer	./kidney_cancer/6929718088_R02C01	Kidney
DNA Methylation	JHU_USC	HumanMethylation450	1	TCGA-B0-5711-01	TCGA-B0-5711-01A-11D-1670-05	6929718088_R02C02	6929718088	R02C02	Cancer	./kidney_cancer/6929718088_R02C02	Kidney
DNA Methylation	JHU_USC	HumanMethylation450	1	TCGA-EU-5905-01	TCGA-EU-5905-01A-11D-1670-05	6929718088_R03C01	6929718088	R03C01	Cancer	./kidney_cancer/6929718088_R03C01	Kidney
DNA Methylation	JHU_USC	HumanMethylation450	1	TCGA-CJ-6032-01	TCGA-CJ-6032-01A-11D-1670-05	6929718088_R03C02	6929718088	R03C02	Cancer	./kidney_cancer/6929718088_R03C02	Kidney
DNA Methylation	JHU_USC	HumanMethylation450	1	TCGA-CW-6097-01	TCGA-CW-6097-01A-11D-1670-05	6929718088_R04C01	6929718088	R04C01	Cancer	./kidney_cancer/6929718088_R04C01	Kidney
DNA Methylation	JHU_USC	HumanMethylation450	1	TCGA-CZ-5989-01	TCGA-CZ-5989-01A-11D-1670-05	6929718088_R04C02	6929718088	R04C02	Cancer	./kidney_cancer/6929718088_R04C02	Kidney
DNA Methylation	JHU_USC	HumanMethylation450	1	TCGA-CW-6088-01	TCGA-CW-6088-01A-11D-1670-05	6929718088_R05C02	6929718088	R05C02	Cancer	./kidney_cancer/6929718088_R05C02	Kidney
DNA Methylation	JHU_USC	HumanMethylation450	1	TCGA-EU-5904-01	TCGA-EU-5904-01A-11D-1670-05	6929718088_R06C01	6929718088	R06C01	Cancer	./kidney_cancer/6929718088_R06C01	Kidney
DNA Methylation	JHU_USC	HumanMethylation450	1	TCGA-B4-5834-01	TCGA-B4-5834-01A-11D-1670-05	6929718088_R06C02	6929718088	R06C02	Cancer	./kidney_cancer/6929718088_R06C02	Kidney
DNA Methylation	JHU_USC	HumanMethylation450	1	TCGA-B8-4146-01	TCGA-B8-4146-01B-11D-1670-05	6929718090_R01C01	6929718090	R01C01	Cancer	./kidney_cancer/6929718090_R01C01	Kidney
DNA Methylation	JHU_USC	HumanMethylation450	1	TCGA-B4-5843-01	TCGA-B4-5843-01A-11D-1670-05	6929718090_R01C02	6929718090	R01C02	Cancer	./kidney_cancer/6929718090_R01C02	Kidney
DNA Methylation	JHU_USC	HumanMethylation450	1	TCGA-B8-5545-01	TCGA-B8-5545-01A-01D-1670-05	6929718090_R02C01	6929718090	R02C01	Cancer	./kidney_cancer/6929718090_R02C01	Kidney
DNA Methylation	JHU_USC	HumanMethylation450	1	TCGA-B8-4153-01	TCGA-B8-4153-01B-11D-1670-05	6929718090_R02C02	6929718090	R02C02	Cancer	./kidney_cancer/6929718090_R02C02	Kidney
DNA Methylation	JHU_USC	HumanMethylation450	1	TCGA-CZ-5982-01	TCGA-CZ-5982-01A-11D-1670-05	6929718090_R03C01	6929718090	R03C01	Cancer	./kidney_cancer/6929718090_R03C01	Kidney
DNA Methylation	JHU_USC	HumanMethylation450	1	TCGA-B4-5835-01	TCGA-B4-5835-01A-11D-1670-05	6929718090_R03C02	6929718090	R03C02	Cancer	./kidney_cancer/6929718090_R03C02	Kidney
DNA Methylation	JHU_USC	HumanMethylation450	1	TCGA-B0-5812-01	TCGA-B0-5812-01A-11D-1670-05	6929718090_R04C01	6929718090	R04C01	Cancer	./kidney_cancer/6929718090_R04C01	Kidney
DNA Methylation	JHU_USC	HumanMethylation450	1	TCGA-B0-5713-01	TCGA-B0-5713-01A-11D-1670-05	6929718090_R04C02	6929718090	R04C02	Cancer	./kidney_cancer/6929718090_R04C02	Kidney
DNA Methylation	JHU_USC	HumanMethylation450	1	TCGA-EU-5907-01	TCGA-EU-5907-01A-11D-1670-05	6929718090_R05C01	6929718090	R05C01	Cancer	./kidney_cancer/6929718090_R05C01	Kidney
DNA Methylation	JHU_USC	HumanMethylation450	1	TCGA-B0-5710-01	TCGA-B0-5710-01A-11D-1670-05	6929718090_R05C02	6929718090	R05C02	Cancer	./kidney_cancer/6929718090_R05C02	Kidney
DNA Methylation	JHU_USC	HumanMethylation450	1	TCGA-CJ-5686-01	TCGA-CJ-5686-01A-11D-1670-05	6929718090_R06C01	6929718090	R06C01	Cancer	./kidney_cancer/6929718090_R06C01	Kidney
DNA Methylation	JHU_USC	HumanMethylation450	1	TCGA-CJ-6033-01	TCGA-CJ-6033-01A-11D-1670-05	6929718091_R01C01	6929718091	R01C01	Cancer	./kidney_cancer/6929718091_R01C01	Kidney
DNA Methylation	JHU_USC	HumanMethylation450	1	TCGA-B0-5698-01	TCGA-B0-5698-01A-11D-1670-05	6929718091_R01C02	6929718091	R01C02	Cancer	./kidney_cancer/6929718091_R01C02	Kidney
DNA Methylation	JHU_USC	HumanMethylation450	1	TCGA-CJ-6027-01	TCGA-CJ-6027-01A-11D-1670-05	6929718091_R02C01	6929718091	R02C01	Cancer	./kidney_cancer/6929718091_R02C01	Kidney
DNA Methylation	JHU_USC	HumanMethylation450	1	TCGA-CW-6093-01	TCGA-CW-6093-01A-11D-1670-05	6929718091_R02C02	6929718091	R02C02	Cancer	./kidney_cancer/6929718091_R02C02	Kidney
DNA Methylation	JHU_USC	HumanMethylation450	1	TCGA-B8-5552-01	TCGA-B8-5552-01B-11D-1670-05	6929718091_R03C01	6929718091	R03C01	Cancer	./kidney_cancer/6929718091_R03C01	Kidney
DNA Methylation	JHU_USC	HumanMethylation450	1	TCGA-B0-5712-01	TCGA-B0-5712-01A-11D-1670-05	6929718091_R04C01	6929718091	R04C01	Cancer	./kidney_cancer/6929718091_R04C01	Kidney
DNA Methylation	JHU_USC	HumanMethylation450	1	TCGA-CZ-5984-01	TCGA-CZ-5984-01A-11D-1670-05	6929718091_R04C02	6929718091	R04C02	Cancer	./kidney_cancer/6929718091_R04C02	Kidney
DNA Methylation	JHU_USC	HumanMethylation450	1	TCGA-B4-5832-01	TCGA-B4-5832-01A-11D-1670-05	6929718091_R05C01	6929718091	R05C01	Cancer	./kidney_cancer/6929718091_R05C01	Kidney
DNA Methylation	JHU_USC	HumanMethylation450	1	TCGA-B4-5836-01	TCGA-B4-5836-01A-11D-1670-05	6929718091_R05C02	6929718091	R05C02	Cancer	./kidney_cancer/6929718091_R05C02	Kidney
DNA Methylation	JHU_USC	HumanMethylation450	1	TCGA-CW-6087-01	TCGA-CW-6087-01A-11D-1670-05	6929718091_R06C01	6929718091	R06C01	Cancer	./kidney_cancer/6929718091_R06C01	Kidney
DNA Methylation	JHU_USC	HumanMethylation450	1	TCGA-B4-5844-01	TCGA-B4-5844-01A-11D-1670-05	6929718091_R06C02	6929718091	R06C02	Cancer	./kidney_cancer/6929718091_R06C02	Kidney
DNA Methylation	JHU_USC	HumanMethylation450	1	TCGA-CZ-5985-01	TCGA-CZ-5985-01A-11D-1670-05	6929718092_R01C01	6929718092	R01C01	Cancer	./kidney_cancer/6929718092_R01C01	Kidney
DNA Methylation	JHU_USC	HumanMethylation450	1	TCGA-CJ-6031-01	TCGA-CJ-6031-01A-11D-1670-05	6929718092_R01C02	6929718092	R01C02	Cancer	./kidney_cancer/6929718092_R01C02	Kidney
DNA Methylation	JHU_USC	HumanMethylation450	1	TCGA-CJ-6030-01	TCGA-CJ-6030-01A-11D-1670-05	6929718092_R02C01	6929718092	R02C01	Cancer	./kidney_cancer/6929718092_R02C01	Kidney
DNA Methylation	JHU_USC	HumanMethylation450	1	TCGA-CJ-6028-01	TCGA-CJ-6028-01A-11D-1670-05	6929718092_R03C01	6929718092	R03C01	Cancer	./kidney_cancer/6929718092_R03C01	Kidney
DNA Methylation	JHU_USC	HumanMethylation450	1	TCGA-B4-5838-01	TCGA-B4-5838-01A-11D-1670-05	6929718092_R03C02	6929718092	R03C02	Cancer	./kidney_cancer/6929718092_R03C02	Kidney
DNA Methylation	JHU_USC	HumanMethylation450	1	TCGA-CW-6090-01	TCGA-CW-6090-01A-11D-1670-05	6929718092_R04C02	6929718092	R04C02	Cancer	./kidney_cancer/6929718092_R04C02	Kidney
DNA Methylation	JHU_USC	HumanMethylation450	1	TCGA-CW-5580-01	TCGA-CW-5580-01A-01D-1670-05	6929718092_R05C01	6929718092	R05C01	Cancer	./kidney_cancer/6929718092_R05C01	Kidney
DNA Methylation	JHU_USC	HumanMethylation450	1	TCGA-CZ-5988-01	TCGA-CZ-5988-01A-11D-1670-05	6929718092_R06C01	6929718092	R06C01	Cancer	./kidney_cancer/6929718092_R06C01	Kidney
