# Supplementary material for: DiffVar: a new method for detecting differential variability with application to methylation in cancer and aging
Source: Genome Biol. 2014 Sep 23;15(9):465. doi: 10.1186/s13059-014-0465-4 (PMC4210618; doi:10.1186/s13059-014-0465-4)
Supplement: Additional file 6: Table S4. — Sample information for the lung adenocarcinoma cancer data. [file 13059_2014_465_MOESM6_ESM.xlsx]

## Sheet: SupplementaryTable3
Table S4 Sample information for the lung cancer TCGA dataset
Platform.Type	Center	Platform	Level	Sample	Barcode	File.Name	Basename	group	HID	Tissue
DNA Methylation	JHU_USC	HumanMethylation450	1	TCGA-05-5420-11	TCGA-05-5420-11A-01D	6042308099_R01C01_Grn.idat	6042308099_R01C01	Solid Tissue Normal	5420	Lung
DNA Methylation	JHU_USC	HumanMethylation450	1	TCGA-75-5147-01	TCGA-75-5147-01A-01D	6042308099_R01C02_Grn.idat	6042308099_R01C02	Primary solid Tumor	5147	Lung
DNA Methylation	JHU_USC	HumanMethylation450	1	TCGA-50-5939-11	TCGA-50-5939-11A-01D	6042308099_R02C01_Grn.idat	6042308099_R02C01	Solid Tissue Normal	5939	Lung
DNA Methylation	JHU_USC	HumanMethylation450	1	TCGA-50-5055-01	TCGA-50-5055-01A-01D	6042308099_R02C02_Grn.idat	6042308099_R02C02	Primary solid Tumor	5055	Lung
DNA Methylation	JHU_USC	HumanMethylation450	1	TCGA-50-5066-01	TCGA-50-5066-01A-01D	6042308099_R03C01_Grn.idat	6042308099_R03C01	Primary solid Tumor	5066	Lung
DNA Methylation	JHU_USC	HumanMethylation450	1	TCGA-64-5774-01	TCGA-64-5774-01A-01D	6042308099_R04C01_Grn.idat	6042308099_R04C01	Primary solid Tumor	5774	Lung
DNA Methylation	JHU_USC	HumanMethylation450	1	TCGA-50-5939-01	TCGA-50-5939-01A-11D	6042308099_R05C01_Grn.idat	6042308099_R05C01	Primary solid Tumor	5939	Lung
DNA Methylation	JHU_USC	HumanMethylation450	1	TCGA-64-5775-01	TCGA-64-5775-01A-01D	6042308138_R01C01_Grn.idat	6042308138_R01C01	Primary solid Tumor	5775	Lung
DNA Methylation	JHU_USC	HumanMethylation450	1	TCGA-50-5049-01	TCGA-50-5049-01A-01D	6042308138_R01C02_Grn.idat	6042308138_R01C02	Primary solid Tumor	5049	Lung
DNA Methylation	JHU_USC	HumanMethylation450	1	TCGA-75-5146-01	TCGA-75-5146-01A-01D	6042308138_R02C01_Grn.idat	6042308138_R02C01	Primary solid Tumor	5146	Lung
DNA Methylation	JHU_USC	HumanMethylation450	1	TCGA-44-5645-11	TCGA-44-5645-11A-01D	6042308138_R02C02_Grn.idat	6042308138_R02C02	Solid Tissue Normal	5645	Lung
DNA Methylation	JHU_USC	HumanMethylation450	1	TCGA-44-5643-01	TCGA-44-5643-01A-01D	6042308138_R03C02_Grn.idat	6042308138_R03C02	Primary solid Tumor	5643	Lung
DNA Methylation	JHU_USC	HumanMethylation450	1	TCGA-05-5715-01	TCGA-05-5715-01A-01D	6042308138_R04C01_Grn.idat	6042308138_R04C01	Primary solid Tumor	5715	Lung
DNA Methylation	JHU_USC	HumanMethylation450	1	TCGA-05-5425-01	TCGA-05-5425-01A-02D	6042308138_R04C02_Grn.idat	6042308138_R04C02	Primary solid Tumor	5425	Lung
DNA Methylation	JHU_USC	HumanMethylation450	1	TCGA-50-5068-01	TCGA-50-5068-01A-01D	6042308138_R05C01_Grn.idat	6042308138_R05C01	Primary solid Tumor	5068	Lung
DNA Methylation	JHU_USC	HumanMethylation450	1	TCGA-64-5778-01	TCGA-64-5778-01A-01D	6042308138_R05C02_Grn.idat	6042308138_R05C02	Primary solid Tumor	5778	Lung
DNA Methylation	JHU_USC	HumanMethylation450	1	TCGA-64-5779-01	TCGA-64-5779-01A-01D	6042308138_R06C01_Grn.idat	6042308138_R06C01	Primary solid Tumor	5779	Lung
DNA Methylation	JHU_USC	HumanMethylation450	1	TCGA-80-5611-01	TCGA-80-5611-01A-01D	6042308138_R06C02_Grn.idat	6042308138_R06C02	Primary solid Tumor	5611	Lung
DNA Methylation	JHU_USC	HumanMethylation450	1	TCGA-55-5899-01	TCGA-55-5899-01A-11D	6042308156_R01C01_Grn.idat	6042308156_R01C01	Primary solid Tumor	5899	Lung
DNA Methylation	JHU_USC	HumanMethylation450	1	TCGA-50-5045-01	TCGA-50-5045-01A-01D	6042308156_R01C02_Grn.idat	6042308156_R01C02	Primary solid Tumor	5045	Lung
DNA Methylation	JHU_USC	HumanMethylation450	1	TCGA-44-5643-11	TCGA-44-5643-11A-01D	6042308156_R02C01_Grn.idat	6042308156_R02C01	Solid Tissue Normal	5643	Lung
DNA Methylation	JHU_USC	HumanMethylation450	1	TCGA-35-5375-01	TCGA-35-5375-01A-01D	6042308156_R02C02_Grn.idat	6042308156_R02C02	Primary solid Tumor	5375	Lung
DNA Methylation	JHU_USC	HumanMethylation450	1	TCGA-50-5936-01	TCGA-50-5936-01A-11D	6042308156_R03C01_Grn.idat	6042308156_R03C01	Primary solid Tumor	5936	Lung
DNA Methylation	JHU_USC	HumanMethylation450	1	TCGA-64-5781-01	TCGA-64-5781-01A-01D	6042308156_R03C02_Grn.idat	6042308156_R03C02	Primary solid Tumor	5781	Lung
DNA Methylation	JHU_USC	HumanMethylation450	1	TCGA-50-5936-11	TCGA-50-5936-11A-01D	6042308156_R04C01_Grn.idat	6042308156_R04C01	Solid Tissue Normal	5936	Lung
DNA Methylation	JHU_USC	HumanMethylation450	1	TCGA-05-5429-01	TCGA-05-5429-01A-01D	6042308156_R04C02_Grn.idat	6042308156_R04C02	Primary solid Tumor	5429	Lung
DNA Methylation	JHU_USC	HumanMethylation450	1	TCGA-05-5420-01	TCGA-05-5420-01A-01D	6042308156_R05C01_Grn.idat	6042308156_R05C01	Primary solid Tumor	5420	Lung
DNA Methylation	JHU_USC	HumanMethylation450	1	TCGA-64-5815-01	TCGA-64-5815-01A-01D	6042308156_R05C02_Grn.idat	6042308156_R05C02	Primary solid Tumor	5815	Lung
DNA Methylation	JHU_USC	HumanMethylation450	1	TCGA-05-5428-01	TCGA-05-5428-01A-01D	6042308156_R06C01_Grn.idat	6042308156_R06C01	Primary solid Tumor	5428	Lung
DNA Methylation	JHU_USC	HumanMethylation450	1	TCGA-05-5423-01	TCGA-05-5423-01A-01D	6042308156_R06C02_Grn.idat	6042308156_R06C02	Primary solid Tumor	5423	Lung
DNA Methylation	JHU_USC	HumanMethylation450	1	TCGA-44-2662-11	TCGA-44-2662-11A-01D	6042316106_R02C01_Grn.idat	6042316106_R02C01	Solid Tissue Normal	2662	Lung
DNA Methylation	JHU_USC	HumanMethylation450	1	TCGA-44-2665-11	TCGA-44-2665-11A-01D	6042316106_R03C01_Grn.idat	6042316106_R03C01	Solid Tissue Normal	2665	Lung
DNA Methylation	JHU_USC	HumanMethylation450	1	TCGA-44-2668-11	TCGA-44-2668-11A-01D	6042316106_R04C01_Grn.idat	6042316106_R04C01	Solid Tissue Normal	2668	Lung
DNA Methylation	JHU_USC	HumanMethylation450	1	TCGA-44-2655-11	TCGA-44-2655-11A-01D	6042316106_R05C01_Grn.idat	6042316106_R05C01	Solid Tissue Normal	2655	Lung
DNA Methylation	JHU_USC	HumanMethylation450	1	TCGA-44-2656-11	TCGA-44-2656-11A-01D	6042316106_R06C01_Grn.idat	6042316106_R06C01	Solid Tissue Normal	2656	Lung
DNA Methylation	JHU_USC	HumanMethylation450	1	TCGA-86-8056-01	TCGA-86-8056-01A-11D	6264488026_R01C01_Grn.idat	6264488026_R01C01	Primary solid Tumor	8056	Lung
DNA Methylation	JHU_USC	HumanMethylation450	1	TCGA-55-8091-01	TCGA-55-8091-01A-11D	6264488026_R01C02_Grn.idat	6264488026_R01C02	Primary solid Tumor	8091	Lung
DNA Methylation	JHU_USC	HumanMethylation450	1	TCGA-99-8032-01	TCGA-99-8032-01A-11D	6264488026_R02C01_Grn.idat	6264488026_R02C01	Primary solid Tumor	8032	Lung
DNA Methylation	JHU_USC	HumanMethylation450	1	TCGA-J2-8192-01	TCGA-J2-8192-01A-11D	6264488026_R02C02_Grn.idat	6264488026_R02C02	Primary solid Tumor	8192	Lung
DNA Methylation	JHU_USC	HumanMethylation450	1	TCGA-55-8094-01	TCGA-55-8094-01A-11D	6264488026_R03C01_Grn.idat	6264488026_R03C01	Primary solid Tumor	8094	Lung
DNA Methylation	JHU_USC	HumanMethylation450	1	TCGA-86-8076-01	TCGA-86-8076-01A-31D	6264488026_R03C02_Grn.idat	6264488026_R03C02	Primary solid Tumor	8076	Lung
DNA Methylation	JHU_USC	HumanMethylation450	1	TCGA-99-8028-01	TCGA-99-8028-01A-11D	6264488026_R04C01_Grn.idat	6264488026_R04C01	Primary solid Tumor	8028	Lung
DNA Methylation	JHU_USC	HumanMethylation450	1	TCGA-55-8087-01	TCGA-55-8087-01A-11D	6264488026_R04C02_Grn.idat	6264488026_R04C02	Primary solid Tumor	8087	Lung
DNA Methylation	JHU_USC	HumanMethylation450	1	TCGA-55-8096-01	TCGA-55-8096-01A-11D	6264488026_R05C01_Grn.idat	6264488026_R05C01	Primary solid Tumor	8096	Lung
DNA Methylation	JHU_USC	HumanMethylation450	1	TCGA-95-8039-01	TCGA-95-8039-01A-11D	6264488026_R05C02_Grn.idat	6264488026_R05C02	Primary solid Tumor	8039	Lung
DNA Methylation	JHU_USC	HumanMethylation450	1	TCGA-55-8205-01	TCGA-55-8205-01A-11D	6264488026_R06C01_Grn.idat	6264488026_R06C01	Primary solid Tumor	8205	Lung
DNA Methylation	JHU_USC	HumanMethylation450	1	TCGA-55-7284-01	TCGA-55-7284-01B-11D	6264488026_R06C02_Grn.idat	6264488026_R06C02	Primary solid Tumor	7284	Lung
DNA Methylation	JHU_USC	HumanMethylation450	1	TCGA-55-8206-01	TCGA-55-8206-01A-11D	6264488067_R01C01_Grn.idat	6264488067_R01C01	Primary solid Tumor	8206	Lung
DNA Methylation	JHU_USC	HumanMethylation450	1	TCGA-55-8208-01	TCGA-55-8208-01A-11D	6264488067_R01C02_Grn.idat	6264488067_R01C02	Primary solid Tumor	8208	Lung
DNA Methylation	JHU_USC	HumanMethylation450	1	TCGA-86-8073-01	TCGA-86-8073-01A-11D	6264488067_R02C01_Grn.idat	6264488067_R02C01	Primary solid Tumor	8073	Lung
DNA Methylation	JHU_USC	HumanMethylation450	1	TCGA-86-8054-01	TCGA-86-8054-01A-11D	6264488067_R02C02_Grn.idat	6264488067_R02C02	Primary solid Tumor	8054	Lung
DNA Methylation	JHU_USC	HumanMethylation450	1	TCGA-99-8033-01	TCGA-99-8033-01A-11D	6264488067_R03C01_Grn.idat	6264488067_R03C01	Primary solid Tumor	8033	Lung
DNA Methylation	JHU_USC	HumanMethylation450	1	TCGA-86-8055-01	TCGA-86-8055-01A-11D	6264488067_R03C02_Grn.idat	6264488067_R03C02	Primary solid Tumor	8055	Lung
DNA Methylation	JHU_USC	HumanMethylation450	1	TCGA-55-8089-01	TCGA-55-8089-01A-11D	6264488067_R04C01_Grn.idat	6264488067_R04C01	Primary solid Tumor	8089	Lung
DNA Methylation	JHU_USC	HumanMethylation450	1	TCGA-55-8085-01	TCGA-55-8085-01A-11D	6264488067_R04C02_Grn.idat	6264488067_R04C02	Primary solid Tumor	8085	Lung
DNA Methylation	JHU_USC	HumanMethylation450	1	TCGA-86-8074-01	TCGA-86-8074-01A-11D	6264488067_R05C02_Grn.idat	6264488067_R05C02	Primary solid Tumor	8074	Lung
DNA Methylation	JHU_USC	HumanMethylation450	1	TCGA-44-8117-01	TCGA-44-8117-01A-11D	6264488067_R06C01_Grn.idat	6264488067_R06C01	Primary solid Tumor	8117	Lung
DNA Methylation	JHU_USC	HumanMethylation450	1	TCGA-55-8090-01	TCGA-55-8090-01A-11D	6264488067_R06C02_Grn.idat	6264488067_R06C02	Primary solid Tumor	8090	Lung
DNA Methylation	JHU_USC	HumanMethylation450	1	TCGA-44-8119-01	TCGA-44-8119-01A-11D	6264488070_R01C01_Grn.idat	6264488070_R01C01	Primary solid Tumor	8119	Lung
DNA Methylation	JHU_USC	HumanMethylation450	1	TCGA-55-7913-01	TCGA-55-7913-01B-11D	6264488070_R01C02_Grn.idat	6264488070_R01C02	Primary solid Tumor	7913	Lung
DNA Methylation	JHU_USC	HumanMethylation450	1	TCGA-55-8204-01	TCGA-55-8204-01A-11D	6264488070_R02C01_Grn.idat	6264488070_R02C01	Primary solid Tumor	8204	Lung
DNA Methylation	JHU_USC	HumanMethylation450	1	TCGA-55-8207-01	TCGA-55-8207-01A-11D	6264488070_R02C02_Grn.idat	6264488070_R02C02	Primary solid Tumor	8207	Lung
DNA Methylation	JHU_USC	HumanMethylation450	1	TCGA-55-8203-01	TCGA-55-8203-01A-11D	6264488070_R03C01_Grn.idat	6264488070_R03C01	Primary solid Tumor	8203	Lung
DNA Methylation	JHU_USC	HumanMethylation450	1	TCGA-86-8075-01	TCGA-86-8075-01A-11D	6264488070_R03C02_Grn.idat	6264488070_R03C02	Primary solid Tumor	8075	Lung
DNA Methylation	JHU_USC	HumanMethylation450	1	TCGA-95-7562-01	TCGA-95-7562-01A-11D	6264488070_R04C01_Grn.idat	6264488070_R04C01	Primary solid Tumor	7562	Lung
DNA Methylation	JHU_USC	HumanMethylation450	1	TCGA-44-8120-01	TCGA-44-8120-01A-11D	6264488070_R04C02_Grn.idat	6264488070_R04C02	Primary solid Tumor	8120	Lung
DNA Methylation	JHU_USC	HumanMethylation450	1	TCGA-55-8097-01	TCGA-55-8097-01A-11D	6264488070_R05C01_Grn.idat	6264488070_R05C01	Primary solid Tumor	8097	Lung
DNA Methylation	JHU_USC	HumanMethylation450	1	TCGA-99-8025-01	TCGA-99-8025-01A-11D	6264488070_R05C02_Grn.idat	6264488070_R05C02	Primary solid Tumor	8025	Lung
DNA Methylation	JHU_USC	HumanMethylation450	1	TCGA-J2-8194-01	TCGA-J2-8194-01A-11D	6264488070_R06C01_Grn.idat	6264488070_R06C01	Primary solid Tumor	8194	Lung
DNA Methylation	JHU_USC	HumanMethylation450	1	TCGA-55-8092-01	TCGA-55-8092-01A-11D	6264488070_R06C02_Grn.idat	6264488070_R06C02	Primary solid Tumor	8092	Lung
DNA Methylation	JHU_USC	HumanMethylation450	1	TCGA-67-6217-01	TCGA-67-6217-01A-11D	6264488083_R01C02_Grn.idat	6264488083_R01C02	Primary solid Tumor	6217	Lung
DNA Methylation	JHU_USC	HumanMethylation450	1	TCGA-50-6594-01	TCGA-50-6594-01A-11D	6264488083_R02C01_Grn.idat	6264488083_R02C01	Primary solid Tumor	6594	Lung
DNA Methylation	JHU_USC	HumanMethylation450	1	TCGA-50-5942-01	TCGA-50-5942-01A-21D	6264488083_R02C02_Grn.idat	6264488083_R02C02	Primary solid Tumor	5942	Lung
DNA Methylation	JHU_USC	HumanMethylation450	1	TCGA-50-5930-01	TCGA-50-5930-01A-11D	6264488083_R03C01_Grn.idat	6264488083_R03C01	Primary solid Tumor	5930	Lung
DNA Methylation	JHU_USC	HumanMethylation450	1	TCGA-67-6215-01	TCGA-67-6215-01A-11D	6264488083_R03C02_Grn.idat	6264488083_R03C02	Primary solid Tumor	6215	Lung
DNA Methylation	JHU_USC	HumanMethylation450	1	TCGA-38-6178-01	TCGA-38-6178-01A-11D	6264488083_R04C02_Grn.idat	6264488083_R04C02	Primary solid Tumor	6178	Lung
DNA Methylation	JHU_USC	HumanMethylation450	1	TCGA-50-5935-11	TCGA-50-5935-11A-01D	6264488083_R05C01_Grn.idat	6264488083_R05C01	Solid Tissue Normal	5935	Lung
DNA Methylation	JHU_USC	HumanMethylation450	1	TCGA-05-4390-01	TCGA-05-4390-01A-02D	6264488083_R05C02_Grn.idat	6264488083_R05C02	Primary solid Tumor	4390	Lung
DNA Methylation	JHU_USC	HumanMethylation450	1	TCGA-75-5125-01	TCGA-75-5125-01A-01D	6264488083_R06C01_Grn.idat	6264488083_R06C01	Primary solid Tumor	5125	Lung
DNA Methylation	JHU_USC	HumanMethylation450	1	TCGA-73-4676-01	TCGA-73-4676-01A-01D	6264488083_R06C02_Grn.idat	6264488083_R06C02	Primary solid Tumor	4676	Lung
DNA Methylation	JHU_USC	HumanMethylation450	1	TCGA-50-5944-01	TCGA-50-5944-01A-11D	6285625064_R01C02_Grn.idat	6285625064_R01C02	Primary solid Tumor	5944	Lung
DNA Methylation	JHU_USC	HumanMethylation450	1	TCGA-50-6592-01	TCGA-50-6592-01A-11D	6285625064_R02C01_Grn.idat	6285625064_R02C01	Primary solid Tumor	6592	Lung
DNA Methylation	JHU_USC	HumanMethylation450	1	TCGA-49-4488-01	TCGA-49-4488-01A-01D	6285625064_R02C02_Grn.idat	6285625064_R02C02	Primary solid Tumor	4488	Lung
DNA Methylation	JHU_USC	HumanMethylation450	1	TCGA-50-6593-11	TCGA-50-6593-11A-01D	6285625064_R03C01_Grn.idat	6285625064_R03C01	Solid Tissue Normal	6593	Lung
DNA Methylation	JHU_USC	HumanMethylation450	1	TCGA-38-4632-11	TCGA-38-4632-11A-01D	6285625064_R03C02_Grn.idat	6285625064_R03C02	Solid Tissue Normal	4632	Lung
DNA Methylation	JHU_USC	HumanMethylation450	1	TCGA-05-4425-01	TCGA-05-4425-01A-01D	6285625064_R04C01_Grn.idat	6285625064_R04C01	Primary solid Tumor	4425	Lung
DNA Methylation	JHU_USC	HumanMethylation450	1	TCGA-75-6207-01	TCGA-75-6207-01A-11D	6285625064_R04C02_Grn.idat	6285625064_R04C02	Primary solid Tumor	6207	Lung
DNA Methylation	JHU_USC	HumanMethylation450	1	TCGA-50-5933-01	TCGA-50-5933-01A-11D	6285625064_R05C01_Grn.idat	6285625064_R05C01	Primary solid Tumor	5933	Lung
DNA Methylation	JHU_USC	HumanMethylation450	1	TCGA-73-4658-01	TCGA-73-4658-01A-01D	6285625064_R05C02_Grn.idat	6285625064_R05C02	Primary solid Tumor	4658	Lung
DNA Methylation	JHU_USC	HumanMethylation450	1	TCGA-50-5941-01	TCGA-50-5941-01A-11D	6285625064_R06C01_Grn.idat	6285625064_R06C01	Primary solid Tumor	5941	Lung
DNA Methylation	JHU_USC	HumanMethylation450	1	TCGA-50-5931-01	TCGA-50-5931-01A-11D	6285625064_R06C02_Grn.idat	6285625064_R06C02	Primary solid Tumor	5931	Lung
DNA Methylation	JHU_USC	HumanMethylation450	1	TCGA-49-6743-01	TCGA-49-6743-01A-11D	6285625068_R02C02_Grn.idat	6285625068_R02C02	Primary solid Tumor	6743	Lung
DNA Methylation	JHU_USC	HumanMethylation450	1	TCGA-91-6828-01	TCGA-91-6828-01A-11D	6285625068_R03C02_Grn.idat	6285625068_R03C02	Primary solid Tumor	6828	Lung
DNA Methylation	JHU_USC	HumanMethylation450	1	TCGA-44-6778-01	TCGA-44-6778-01A-11D	6285625068_R04C02_Grn.idat	6285625068_R04C02	Primary solid Tumor	6778	Lung
DNA Methylation	JHU_USC	HumanMethylation450	1	TCGA-91-6836-01	TCGA-91-6836-01A-21D	6285625068_R05C02_Grn.idat	6285625068_R05C02	Primary solid Tumor	6836	Lung
DNA Methylation	JHU_USC	HumanMethylation450	1	TCGA-50-6595-01	TCGA-50-6595-01A-12D	6285625068_R06C02_Grn.idat	6285625068_R06C02	Primary solid Tumor	6595	Lung
DNA Methylation	JHU_USC	HumanMethylation450	1	TCGA-44-6779-01	TCGA-44-6779-01A-11D	6285625070_R03C01_Grn.idat	6285625070_R03C01	Primary solid Tumor	6779	Lung
DNA Methylation	JHU_USC	HumanMethylation450	1	TCGA-71-6725-01	TCGA-71-6725-01A-11D	6285625070_R03C02_Grn.idat	6285625070_R03C02	Primary solid Tumor	6725	Lung
DNA Methylation	JHU_USC	HumanMethylation450	1	TCGA-50-5044-01	TCGA-50-5044-01A-21D	6285625070_R04C02_Grn.idat	6285625070_R04C02	Primary solid Tumor	5044	Lung
DNA Methylation	JHU_USC	HumanMethylation450	1	TCGA-05-4433-01	TCGA-05-4433-01A-22D	6285625070_R05C01_Grn.idat	6285625070_R05C01	Primary solid Tumor	4433	Lung
DNA Methylation	JHU_USC	HumanMethylation450	1	TCGA-49-4487-01	TCGA-49-4487-01A-21D	6285625070_R05C02_Grn.idat	6285625070_R05C02	Primary solid Tumor	4487	Lung
DNA Methylation	JHU_USC	HumanMethylation450	1	TCGA-05-4396-01	TCGA-05-4396-01A-21D	6285625070_R06C01_Grn.idat	6285625070_R06C01	Primary solid Tumor	4396	Lung
DNA Methylation	JHU_USC	HumanMethylation450	1	TCGA-44-6778-11	TCGA-44-6778-11A-01D	6285625070_R06C02_Grn.idat	6285625070_R06C02	Solid Tissue Normal	6778	Lung
DNA Methylation	JHU_USC	HumanMethylation450	1	TCGA-91-6835-01	TCGA-91-6835-01A-11D	6285625072_R01C01_Grn.idat	6285625072_R01C01	Primary solid Tumor	6835	Lung
DNA Methylation	JHU_USC	HumanMethylation450	1	TCGA-49-6745-11	TCGA-49-6745-11A-01D	6285625072_R03C02_Grn.idat	6285625072_R03C02	Solid Tissue Normal	6745	Lung
DNA Methylation	JHU_USC	HumanMethylation450	1	TCGA-91-6829-01	TCGA-91-6829-01A-21D	6285625072_R04C01_Grn.idat	6285625072_R04C01	Primary solid Tumor	6829	Lung
DNA Methylation	JHU_USC	HumanMethylation450	1	TCGA-49-4490-01	TCGA-49-4490-01A-21D	6285625072_R05C01_Grn.idat	6285625072_R05C01	Primary solid Tumor	4490	Lung
DNA Methylation	JHU_USC	HumanMethylation450	1	TCGA-05-4424-01	TCGA-05-4424-01A-22D	6285625072_R05C02_Grn.idat	6285625072_R05C02	Primary solid Tumor	4424	Lung
DNA Methylation	JHU_USC	HumanMethylation450	1	TCGA-44-6777-01	TCGA-44-6777-01A-11D	6285625072_R06C01_Grn.idat	6285625072_R06C01	Primary solid Tumor	6777	Lung
DNA Methylation	JHU_USC	HumanMethylation450	1	TCGA-50-5072-01	TCGA-50-5072-01A-21D	6285625072_R06C02_Grn.idat	6285625072_R06C02	Primary solid Tumor	5072	Lung
DNA Methylation	JHU_USC	HumanMethylation450	1	TCGA-44-6774-01	TCGA-44-6774-01A-21D	6285625076_R01C01_Grn.idat	6285625076_R01C01	Primary solid Tumor	6774	Lung
DNA Methylation	JHU_USC	HumanMethylation450	1	TCGA-05-4405-01	TCGA-05-4405-01A-21D	6285625076_R02C01_Grn.idat	6285625076_R02C01	Primary solid Tumor	4405	Lung
DNA Methylation	JHU_USC	HumanMethylation450	1	TCGA-91-6831-01	TCGA-91-6831-01A-11D	6285625076_R02C02_Grn.idat	6285625076_R02C02	Primary solid Tumor	6831	Lung
DNA Methylation	JHU_USC	HumanMethylation450	1	TCGA-50-5051-01	TCGA-50-5051-01A-21D	6285625076_R03C01_Grn.idat	6285625076_R03C01	Primary solid Tumor	5051	Lung
DNA Methylation	JHU_USC	HumanMethylation450	1	TCGA-49-6767-01	TCGA-49-6767-01A-11D	6285625076_R03C02_Grn.idat	6285625076_R03C02	Primary solid Tumor	6767	Lung
DNA Methylation	JHU_USC	HumanMethylation450	1	TCGA-49-4512-01	TCGA-49-4512-01A-21D	6285625076_R04C01_Grn.idat	6285625076_R04C01	Primary solid Tumor	4512	Lung
DNA Methylation	JHU_USC	HumanMethylation450	1	TCGA-49-4514-01	TCGA-49-4514-01A-21D	6285625076_R04C02_Grn.idat	6285625076_R04C02	Primary solid Tumor	4514	Lung
DNA Methylation	JHU_USC	HumanMethylation450	1	TCGA-50-6597-01	TCGA-50-6597-01A-11D	6285625076_R05C01_Grn.idat	6285625076_R05C01	Primary solid Tumor	6597	Lung
DNA Methylation	JHU_USC	HumanMethylation450	1	TCGA-55-6642-01	TCGA-55-6642-01A-11D	6285625076_R05C02_Grn.idat	6285625076_R05C02	Primary solid Tumor	6642	Lung
DNA Methylation	JHU_USC	HumanMethylation450	1	TCGA-49-6742-01	TCGA-49-6742-01A-11D	6285625076_R06C01_Grn.idat	6285625076_R06C01	Primary solid Tumor	6742	Lung
DNA Methylation	JHU_USC	HumanMethylation450	1	TCGA-75-5122-01	TCGA-75-5122-01A-01D	6285625087_R01C02_Grn.idat	6285625087_R01C02	Primary solid Tumor	5122	Lung
DNA Methylation	JHU_USC	HumanMethylation450	1	TCGA-44-6145-11	TCGA-44-6145-11A-01D	6285625087_R02C02_Grn.idat	6285625087_R02C02	Solid Tissue Normal	6145	Lung
DNA Methylation	JHU_USC	HumanMethylation450	1	TCGA-67-6216-01	TCGA-67-6216-01A-11D	6285625087_R03C02_Grn.idat	6285625087_R03C02	Primary solid Tumor	6216	Lung
DNA Methylation	JHU_USC	HumanMethylation450	1	TCGA-38-4632-01	TCGA-38-4632-01A-01D	6285625087_R04C01_Grn.idat	6285625087_R04C01	Primary solid Tumor	4632	Lung
DNA Methylation	JHU_USC	HumanMethylation450	1	TCGA-50-5930-11	TCGA-50-5930-11A-01D	6285625087_R04C02_Grn.idat	6285625087_R04C02	Solid Tissue Normal	5930	Lung
DNA Methylation	JHU_USC	HumanMethylation450	1	TCGA-44-6144-11	TCGA-44-6144-11A-01D	6285625087_R05C02_Grn.idat	6285625087_R05C02	Solid Tissue Normal	6144	Lung
DNA Methylation	JHU_USC	HumanMethylation450	1	TCGA-44-6146-11	TCGA-44-6146-11A-01D	6285625087_R06C02_Grn.idat	6285625087_R06C02	Solid Tissue Normal	6146	Lung
DNA Methylation	JHU_USC	HumanMethylation450	1	TCGA-50-6591-11	TCGA-50-6591-11A-01D	6285625090_R01C01_Grn.idat	6285625090_R01C01	Solid Tissue Normal	6591	Lung
DNA Methylation	JHU_USC	HumanMethylation450	1	TCGA-50-5933-11	TCGA-50-5933-11A-01D	6285625090_R02C01_Grn.idat	6285625090_R02C01	Solid Tissue Normal	5933	Lung
DNA Methylation	JHU_USC	HumanMethylation450	1	TCGA-75-6211-01	TCGA-75-6211-01A-11D	6285625090_R02C02_Grn.idat	6285625090_R02C02	Primary solid Tumor	6211	Lung
DNA Methylation	JHU_USC	HumanMethylation450	1	TCGA-50-5932-11	TCGA-50-5932-11A-01D	6285625090_R03C02_Grn.idat	6285625090_R03C02	Solid Tissue Normal	5932	Lung
DNA Methylation	JHU_USC	HumanMethylation450	1	TCGA-73-4676-11	TCGA-73-4676-11A-01D	6285625090_R04C02_Grn.idat	6285625090_R04C02	Solid Tissue Normal	4676	Lung
DNA Methylation	JHU_USC	HumanMethylation450	1	TCGA-50-5932-01	TCGA-50-5932-01A-11D	6285625090_R05C01_Grn.idat	6285625090_R05C01	Primary solid Tumor	5932	Lung
DNA Methylation	JHU_USC	HumanMethylation450	1	TCGA-38-4631-01	TCGA-38-4631-01A-01D	6285625090_R05C02_Grn.idat	6285625090_R05C02	Primary solid Tumor	4631	Lung
DNA Methylation	JHU_USC	HumanMethylation450	1	TCGA-49-4488-11	TCGA-49-4488-11A-01D	6285625090_R06C01_Grn.idat	6285625090_R06C01	Solid Tissue Normal	4488	Lung
DNA Methylation	JHU_USC	HumanMethylation450	1	TCGA-75-6205-01	TCGA-75-6205-01A-11D	6285625090_R06C02_Grn.idat	6285625090_R06C02	Primary solid Tumor	6205	Lung
DNA Methylation	JHU_USC	HumanMethylation450	1	TCGA-73-4658-11	TCGA-73-4658-11A-01D	6285625095_R01C01_Grn.idat	6285625095_R01C01	Solid Tissue Normal	4658	Lung
DNA Methylation	JHU_USC	HumanMethylation450	1	TCGA-75-5126-01	TCGA-75-5126-01A-01D	6285625099_R01C01_Grn.idat	6285625099_R01C01	Primary solid Tumor	5126	Lung
DNA Methylation	JHU_USC	HumanMethylation450	1	TCGA-50-6594-11	TCGA-50-6594-11A-01D	6285625099_R01C02_Grn.idat	6285625099_R01C02	Solid Tissue Normal	6594	Lung
DNA Methylation	JHU_USC	HumanMethylation450	1	TCGA-50-6591-01	TCGA-50-6591-01A-11D	6285625099_R02C01_Grn.idat	6285625099_R02C01	Primary solid Tumor	6591	Lung
DNA Methylation	JHU_USC	HumanMethylation450	1	TCGA-44-6148-11	TCGA-44-6148-11A-01D	6285625099_R02C02_Grn.idat	6285625099_R02C02	Solid Tissue Normal	6148	Lung
DNA Methylation	JHU_USC	HumanMethylation450	1	TCGA-44-6144-01	TCGA-44-6144-01A-11D	6285625099_R03C01_Grn.idat	6285625099_R03C01	Primary solid Tumor	6144	Lung
DNA Methylation	JHU_USC	HumanMethylation450	1	TCGA-75-6212-01	TCGA-75-6212-01A-11D	6285625099_R03C02_Grn.idat	6285625099_R03C02	Primary solid Tumor	6212	Lung
DNA Methylation	JHU_USC	HumanMethylation450	1	TCGA-50-6592-11	TCGA-50-6592-11A-01D	6285625099_R04C01_Grn.idat	6285625099_R04C01	Solid Tissue Normal	6592	Lung
DNA Methylation	JHU_USC	HumanMethylation450	1	TCGA-44-6148-01	TCGA-44-6148-01A-11D	6285625099_R04C02_Grn.idat	6285625099_R04C02	Primary solid Tumor	6148	Lung
DNA Methylation	JHU_USC	HumanMethylation450	1	TCGA-50-5946-01	TCGA-50-5946-01A-11D	6285625099_R05C01_Grn.idat	6285625099_R05C01	Primary solid Tumor	5946	Lung
DNA Methylation	JHU_USC	HumanMethylation450	1	TCGA-44-6147-11	TCGA-44-6147-11A-01D	6285625099_R05C02_Grn.idat	6285625099_R05C02	Solid Tissue Normal	6147	Lung
DNA Methylation	JHU_USC	HumanMethylation450	1	TCGA-05-4384-01	TCGA-05-4384-01A-01D	6285625099_R06C01_Grn.idat	6285625099_R06C01	Primary solid Tumor	4384	Lung
DNA Methylation	JHU_USC	HumanMethylation450	1	TCGA-69-8253-01	TCGA-69-8253-01A-11D	6285633020_R04C02_Grn.idat	6285633020_R04C02	Primary solid Tumor	8253	Lung
DNA Methylation	JHU_USC	HumanMethylation450	1	TCGA-97-8175-01	TCGA-97-8175-01A-11D	6285633020_R05C02_Grn.idat	6285633020_R05C02	Primary solid Tumor	8175	Lung
DNA Methylation	JHU_USC	HumanMethylation450	1	TCGA-97-8179-01	TCGA-97-8179-01A-11D	6285633020_R06C02_Grn.idat	6285633020_R06C02	Primary solid Tumor	8179	Lung
DNA Methylation	JHU_USC	HumanMethylation450	1	TCGA-93-8067-01	TCGA-93-8067-01A-11D	6285633036_R01C01_Grn.idat	6285633036_R01C01	Primary solid Tumor	8067	Lung
DNA Methylation	JHU_USC	HumanMethylation450	1	TCGA-86-8278-01	TCGA-86-8278-01A-11D	6285633036_R01C02_Grn.idat	6285633036_R01C02	Primary solid Tumor	8278	Lung
DNA Methylation	JHU_USC	HumanMethylation450	1	TCGA-97-8172-01	TCGA-97-8172-01A-11D	6285633036_R02C02_Grn.idat	6285633036_R02C02	Primary solid Tumor	8172	Lung
DNA Methylation	JHU_USC	HumanMethylation450	1	TCGA-97-8177-01	TCGA-97-8177-01A-11D	6285633036_R03C01_Grn.idat	6285633036_R03C01	Primary solid Tumor	8177	Lung
DNA Methylation	JHU_USC	HumanMethylation450	1	TCGA-86-8280-01	TCGA-86-8280-01A-11D	6285633036_R03C02_Grn.idat	6285633036_R03C02	Primary solid Tumor	8280	Lung
DNA Methylation	JHU_USC	HumanMethylation450	1	TCGA-69-8255-01	TCGA-69-8255-01A-11D	6285633036_R04C01_Grn.idat	6285633036_R04C01	Primary solid Tumor	8255	Lung
DNA Methylation	JHU_USC	HumanMethylation450	1	TCGA-97-8171-01	TCGA-97-8171-01A-11D	6285633036_R04C02_Grn.idat	6285633036_R04C02	Primary solid Tumor	8171	Lung
DNA Methylation	JHU_USC	HumanMethylation450	1	TCGA-83-5908-01	TCGA-83-5908-01A-21D	6285633036_R05C01_Grn.idat	6285633036_R05C01	Primary solid Tumor	5908	Lung
DNA Methylation	JHU_USC	HumanMethylation450	1	TCGA-86-8281-01	TCGA-86-8281-01A-11D	6285633036_R05C02_Grn.idat	6285633036_R05C02	Primary solid Tumor	8281	Lung
DNA Methylation	JHU_USC	HumanMethylation450	1	TCGA-86-8279-01	TCGA-86-8279-01A-11D	6285633036_R06C01_Grn.idat	6285633036_R06C01	Primary solid Tumor	8279	Lung
DNA Methylation	JHU_USC	HumanMethylation450	1	TCGA-69-8254-01	TCGA-69-8254-01A-11D	6285633036_R06C02_Grn.idat	6285633036_R06C02	Primary solid Tumor	8254	Lung
DNA Methylation	JHU_USC	HumanMethylation450	1	TCGA-97-8174-01	TCGA-97-8174-01A-11D	6285633040_R01C01_Grn.idat	6285633040_R01C01	Primary solid Tumor	8174	Lung
DNA Methylation	JHU_USC	HumanMethylation450	1	TCGA-55-8299-01	TCGA-55-8299-01A-11D	6285633040_R02C01_Grn.idat	6285633040_R02C01	Primary solid Tumor	8299	Lung
DNA Methylation	JHU_USC	HumanMethylation450	1	TCGA-55-8301-01	TCGA-55-8301-01A-11D	6285633040_R03C01_Grn.idat	6285633040_R03C01	Primary solid Tumor	8301	Lung
DNA Methylation	JHU_USC	HumanMethylation450	1	TCGA-55-7914-01	TCGA-55-7914-01A-11D	6285633062_R01C02_Grn.idat	6285633062_R01C02	Primary solid Tumor	7914	Lung
DNA Methylation	JHU_USC	HumanMethylation450	1	TCGA-55-7815-01	TCGA-55-7815-01A-11D	6285633062_R02C01_Grn.idat	6285633062_R02C01	Primary solid Tumor	7815	Lung
DNA Methylation	JHU_USC	HumanMethylation450	1	TCGA-55-7816-01	TCGA-55-7816-01A-11D	6285633062_R02C02_Grn.idat	6285633062_R02C02	Primary solid Tumor	7816	Lung
DNA Methylation	JHU_USC	HumanMethylation450	1	TCGA-55-7903-01	TCGA-55-7903-01A-11D	6285633062_R03C01_Grn.idat	6285633062_R03C01	Primary solid Tumor	7903	Lung
DNA Methylation	JHU_USC	HumanMethylation450	1	TCGA-69-7765-01	TCGA-69-7765-01A-11D	6285633062_R03C02_Grn.idat	6285633062_R03C02	Primary solid Tumor	7765	Lung
DNA Methylation	JHU_USC	HumanMethylation450	1	TCGA-69-7763-01	TCGA-69-7763-01A-11D	6285633062_R04C01_Grn.idat	6285633062_R04C01	Primary solid Tumor	7763	Lung
DNA Methylation	JHU_USC	HumanMethylation450	1	TCGA-55-7727-01	TCGA-55-7727-01A-11D	6285633062_R04C02_Grn.idat	6285633062_R04C02	Primary solid Tumor	7727	Lung
DNA Methylation	JHU_USC	HumanMethylation450	1	TCGA-53-7813-01	TCGA-53-7813-01A-11D	6285633062_R05C01_Grn.idat	6285633062_R05C01	Primary solid Tumor	7813	Lung
DNA Methylation	JHU_USC	HumanMethylation450	1	TCGA-55-7907-01	TCGA-55-7907-01A-11D	6285633062_R05C02_Grn.idat	6285633062_R05C02	Primary solid Tumor	7907	Lung
DNA Methylation	JHU_USC	HumanMethylation450	1	TCGA-55-7725-01	TCGA-55-7725-01A-11D	6285633062_R06C01_Grn.idat	6285633062_R06C01	Primary solid Tumor	7725	Lung
DNA Methylation	JHU_USC	HumanMethylation450	1	TCGA-97-7938-01	TCGA-97-7938-01A-11D	6285633062_R06C02_Grn.idat	6285633062_R06C02	Primary solid Tumor	7938	Lung
DNA Methylation	JHU_USC	HumanMethylation450	1	TCGA-55-7911-01	TCGA-55-7911-01A-11D	6285633063_R01C01_Grn.idat	6285633063_R01C01	Primary solid Tumor	7911	Lung
DNA Methylation	JHU_USC	HumanMethylation450	1	TCGA-86-7701-01	TCGA-86-7701-01A-11D	6285633063_R02C01_Grn.idat	6285633063_R02C01	Primary solid Tumor	7701	Lung
DNA Methylation	JHU_USC	HumanMethylation450	1	TCGA-55-7910-01	TCGA-55-7910-01A-11D	6285633063_R02C02_Grn.idat	6285633063_R02C02	Primary solid Tumor	7910	Lung
DNA Methylation	JHU_USC	HumanMethylation450	1	TCGA-69-7764-01	TCGA-69-7764-01A-11D	6285633063_R03C01_Grn.idat	6285633063_R03C01	Primary solid Tumor	7764	Lung
DNA Methylation	JHU_USC	HumanMethylation450	1	TCGA-69-7761-01	TCGA-69-7761-01A-11D	6285633063_R03C02_Grn.idat	6285633063_R03C02	Primary solid Tumor	7761	Lung
DNA Methylation	JHU_USC	HumanMethylation450	1	TCGA-55-7726-01	TCGA-55-7726-01A-11D	6285633063_R04C01_Grn.idat	6285633063_R04C01	Primary solid Tumor	7726	Lung
DNA Methylation	JHU_USC	HumanMethylation450	1	TCGA-69-7760-01	TCGA-69-7760-01A-11D	6285633063_R04C02_Grn.idat	6285633063_R04C02	Primary solid Tumor	7760	Lung
DNA Methylation	JHU_USC	HumanMethylation450	1	TCGA-91-7771-01	TCGA-91-7771-01A-11D	6285633063_R05C01_Grn.idat	6285633063_R05C01	Primary solid Tumor	7771	Lung
DNA Methylation	JHU_USC	HumanMethylation450	1	TCGA-97-7937-01	TCGA-97-7937-01A-11D	6285633063_R05C02_Grn.idat	6285633063_R05C02	Primary solid Tumor	7937	Lung
DNA Methylation	JHU_USC	HumanMethylation450	1	TCGA-86-7714-01	TCGA-86-7714-01A-12D	6285633063_R06C01_Grn.idat	6285633063_R06C01	Primary solid Tumor	7714	Lung
DNA Methylation	JHU_USC	HumanMethylation450	1	TCGA-55-7724-01	TCGA-55-7724-01A-11D	6285633063_R06C02_Grn.idat	6285633063_R06C02	Primary solid Tumor	7724	Lung
DNA Methylation	JHU_USC	HumanMethylation450	1	TCGA-80-5608-01	TCGA-80-5608-01A-31D	6285650106_R01C02_Grn.idat	6285650106_R01C02	Primary solid Tumor	5608	Lung
DNA Methylation	JHU_USC	HumanMethylation450	1	TCGA-55-6968-01	TCGA-55-6968-01A-11D	6285650106_R02C02_Grn.idat	6285650106_R02C02	Primary solid Tumor	6968	Lung
DNA Methylation	JHU_USC	HumanMethylation450	1	TCGA-75-7031-01	TCGA-75-7031-01A-11D	6285650106_R03C01_Grn.idat	6285650106_R03C01	Primary solid Tumor	7031	Lung
DNA Methylation	JHU_USC	HumanMethylation450	1	TCGA-55-6984-01	TCGA-55-6984-01A-11D	6285650106_R03C02_Grn.idat	6285650106_R03C02	Primary solid Tumor	6984	Lung
DNA Methylation	JHU_USC	HumanMethylation450	1	TCGA-55-6983-01	TCGA-55-6983-01A-11D	6285650106_R04C01_Grn.idat	6285650106_R04C01	Primary solid Tumor	6983	Lung
DNA Methylation	JHU_USC	HumanMethylation450	1	TCGA-91-6848-01	TCGA-91-6848-01A-11D	6285650106_R04C02_Grn.idat	6285650106_R04C02	Primary solid Tumor	6848	Lung
DNA Methylation	JHU_USC	HumanMethylation450	1	TCGA-55-6987-01	TCGA-55-6987-01A-11D	6285650106_R05C01_Grn.idat	6285650106_R05C01	Primary solid Tumor	6987	Lung
DNA Methylation	JHU_USC	HumanMethylation450	1	TCGA-55-6981-01	TCGA-55-6981-01A-11D	6285650106_R06C01_Grn.idat	6285650106_R06C01	Primary solid Tumor	6981	Lung
DNA Methylation	JHU_USC	HumanMethylation450	1	TCGA-91-6830-01	TCGA-91-6830-01A-11D	6285650106_R06C02_Grn.idat	6285650106_R06C02	Primary solid Tumor	6830	Lung
DNA Methylation	JHU_USC	HumanMethylation450	1	TCGA-55-6978-01	TCGA-55-6978-01A-11D	6285650107_R01C02_Grn.idat	6285650107_R01C02	Primary solid Tumor	6978	Lung
DNA Methylation	JHU_USC	HumanMethylation450	1	TCGA-55-6969-01	TCGA-55-6969-01A-11D	6285650107_R03C01_Grn.idat	6285650107_R03C01	Primary solid Tumor	6969	Lung
DNA Methylation	JHU_USC	HumanMethylation450	1	TCGA-95-7043-01	TCGA-95-7043-01A-11D	6285650107_R03C02_Grn.idat	6285650107_R03C02	Primary solid Tumor	7043	Lung
DNA Methylation	JHU_USC	HumanMethylation450	1	TCGA-75-7025-01	TCGA-75-7025-01A-12D	6285650107_R04C01_Grn.idat	6285650107_R04C01	Primary solid Tumor	7025	Lung
DNA Methylation	JHU_USC	HumanMethylation450	1	TCGA-50-6673-01	TCGA-50-6673-01A-11D	6285650107_R04C02_Grn.idat	6285650107_R04C02	Primary solid Tumor	6673	Lung
DNA Methylation	JHU_USC	HumanMethylation450	1	TCGA-75-7030-01	TCGA-75-7030-01A-11D	6285650107_R05C01_Grn.idat	6285650107_R05C01	Primary solid Tumor	7030	Lung
DNA Methylation	JHU_USC	HumanMethylation450	1	TCGA-80-5607-01	TCGA-80-5607-01A-31D	6285650107_R05C02_Grn.idat	6285650107_R05C02	Primary solid Tumor	5607	Lung
DNA Methylation	JHU_USC	HumanMethylation450	1	TCGA-55-6980-01	TCGA-55-6980-01A-11D	6285650107_R06C01_Grn.idat	6285650107_R06C01	Primary solid Tumor	6980	Lung
DNA Methylation	JHU_USC	HumanMethylation450	1	TCGA-95-7039-01	TCGA-95-7039-01A-11D	6285650110_R01C01_Grn.idat	6285650110_R01C01	Primary solid Tumor	7039	Lung
DNA Methylation	JHU_USC	HumanMethylation450	1	TCGA-55-6975-01	TCGA-55-6975-01A-11D	6285650110_R02C02_Grn.idat	6285650110_R02C02	Primary solid Tumor	6975	Lung
DNA Methylation	JHU_USC	HumanMethylation450	1	TCGA-55-6971-01	TCGA-55-6971-01A-11D	6285650110_R04C01_Grn.idat	6285650110_R04C01	Primary solid Tumor	6971	Lung
DNA Methylation	JHU_USC	HumanMethylation450	1	TCGA-55-6985-01	TCGA-55-6985-01A-11D	6285650110_R04C02_Grn.idat	6285650110_R04C02	Primary solid Tumor	6985	Lung
DNA Methylation	JHU_USC	HumanMethylation450	1	TCGA-55-6970-01	TCGA-55-6970-01A-11D	6285650110_R05C01_Grn.idat	6285650110_R05C01	Primary solid Tumor	6970	Lung
DNA Methylation	JHU_USC	HumanMethylation450	1	TCGA-75-7027-01	TCGA-75-7027-01A-11D	6285650110_R05C02_Grn.idat	6285650110_R05C02	Primary solid Tumor	7027	Lung
DNA Methylation	JHU_USC	HumanMethylation450	1	TCGA-55-6972-01	TCGA-55-6972-01A-11D	6285650110_R06C01_Grn.idat	6285650110_R06C01	Primary solid Tumor	6972	Lung
DNA Methylation	JHU_USC	HumanMethylation450	1	TCGA-91-6847-01	TCGA-91-6847-01A-11D	6285650110_R06C02_Grn.idat	6285650110_R06C02	Primary solid Tumor	6847	Lung
DNA Methylation	JHU_USC	HumanMethylation450	1	TCGA-78-7539-01	TCGA-78-7539-01A-11D	6929671031_R01C01_Grn.idat	6929671031_R01C01	Primary solid Tumor	7539	Lung
DNA Methylation	JHU_USC	HumanMethylation450	1	TCGA-86-7711-01	TCGA-86-7711-01A-11D	6929671031_R01C02_Grn.idat	6929671031_R01C02	Primary solid Tumor	7711	Lung
DNA Methylation	JHU_USC	HumanMethylation450	1	TCGA-78-7535-01	TCGA-78-7535-01A-11D	6929671031_R02C01_Grn.idat	6929671031_R02C01	Primary solid Tumor	7535	Lung
DNA Methylation	JHU_USC	HumanMethylation450	1	TCGA-78-7536-01	TCGA-78-7536-01A-11D	6929671031_R02C02_Grn.idat	6929671031_R02C02	Primary solid Tumor	7536	Lung
DNA Methylation	JHU_USC	HumanMethylation450	1	TCGA-78-7167-01	TCGA-78-7167-01A-11D	6929671031_R03C01_Grn.idat	6929671031_R03C01	Primary solid Tumor	7167	Lung
DNA Methylation	JHU_USC	HumanMethylation450	1	TCGA-44-7662-01	TCGA-44-7662-01A-11D	6929671031_R03C02_Grn.idat	6929671031_R03C02	Primary solid Tumor	7662	Lung
DNA Methylation	JHU_USC	HumanMethylation450	1	TCGA-64-1681-01	TCGA-64-1681-01A-11D	6929671031_R04C01_Grn.idat	6929671031_R04C01	Primary solid Tumor	1681	Lung
DNA Methylation	JHU_USC	HumanMethylation450	1	TCGA-78-7542-01	TCGA-78-7542-01A-21D	6929671031_R04C02_Grn.idat	6929671031_R04C02	Primary solid Tumor	7542	Lung
DNA Methylation	JHU_USC	HumanMethylation450	1	TCGA-44-7659-01	TCGA-44-7659-01A-11D	6929671031_R05C01_Grn.idat	6929671031_R05C01	Primary solid Tumor	7659	Lung
DNA Methylation	JHU_USC	HumanMethylation450	1	TCGA-44-7667-01	TCGA-44-7667-01A-31D	6929671031_R05C02_Grn.idat	6929671031_R05C02	Primary solid Tumor	7667	Lung
DNA Methylation	JHU_USC	HumanMethylation450	1	TCGA-78-7537-01	TCGA-78-7537-01A-11D	6929671031_R06C02_Grn.idat	6929671031_R06C02	Primary solid Tumor	7537	Lung
DNA Methylation	JHU_USC	HumanMethylation450	1	TCGA-95-7567-01	TCGA-95-7567-01A-11D	6929671032_R01C01_Grn.idat	6929671032_R01C01	Primary solid Tumor	7567	Lung
DNA Methylation	JHU_USC	HumanMethylation450	1	TCGA-78-7633-01	TCGA-78-7633-01A-11D	6929671032_R01C02_Grn.idat	6929671032_R01C02	Primary solid Tumor	7633	Lung
DNA Methylation	JHU_USC	HumanMethylation450	1	TCGA-53-7626-01	TCGA-53-7626-01A-12D	6929671032_R02C01_Grn.idat	6929671032_R02C01	Primary solid Tumor	7626	Lung
DNA Methylation	JHU_USC	HumanMethylation450	1	TCGA-78-7540-01	TCGA-78-7540-01A-11D	6929671032_R02C02_Grn.idat	6929671032_R02C02	Primary solid Tumor	7540	Lung
DNA Methylation	JHU_USC	HumanMethylation450	1	TCGA-78-7163-01	TCGA-78-7163-01A-12D	6929671032_R03C01_Grn.idat	6929671032_R03C01	Primary solid Tumor	7163	Lung
DNA Methylation	JHU_USC	HumanMethylation450	1	TCGA-44-7660-01	TCGA-44-7660-01A-11D	6929671032_R03C02_Grn.idat	6929671032_R03C02	Primary solid Tumor	7660	Lung
DNA Methylation	JHU_USC	HumanMethylation450	1	TCGA-64-1679-01	TCGA-64-1679-01A-21D	6929671032_R04C01_Grn.idat	6929671032_R04C01	Primary solid Tumor	1679	Lung
DNA Methylation	JHU_USC	HumanMethylation450	1	TCGA-53-7624-01	TCGA-53-7624-01A-11D	6929671032_R04C02_Grn.idat	6929671032_R04C02	Primary solid Tumor	7624	Lung
DNA Methylation	JHU_USC	HumanMethylation450	1	TCGA-44-7661-01	TCGA-44-7661-01A-11D	6929671032_R05C01_Grn.idat	6929671032_R05C01	Primary solid Tumor	7661	Lung
DNA Methylation	JHU_USC	HumanMethylation450	1	TCGA-44-7669-01	TCGA-44-7669-01A-21D	6929671032_R05C02_Grn.idat	6929671032_R05C02	Primary solid Tumor	7669	Lung
DNA Methylation	JHU_USC	HumanMethylation450	1	TCGA-78-7166-01	TCGA-78-7166-01A-12D	6929671032_R06C01_Grn.idat	6929671032_R06C01	Primary solid Tumor	7166	Lung
DNA Methylation	JHU_USC	HumanMethylation450	1	TCGA-44-7670-01	TCGA-44-7670-01A-11D	6929671032_R06C02_Grn.idat	6929671032_R06C02	Primary solid Tumor	7670	Lung
DNA Methylation	JHU_USC	HumanMethylation450	1	TCGA-44-7672-01	TCGA-44-7672-01A-11D	6929671039_R01C01_Grn.idat	6929671039_R01C01	Primary solid Tumor	7672	Lung
DNA Methylation	JHU_USC	HumanMethylation450	1	TCGA-44-7671-01	TCGA-44-7671-01A-11D	6929671039_R02C01_Grn.idat	6929671039_R02C01	Primary solid Tumor	7671	Lung
DNA Methylation	JHU_USC	HumanMethylation450	1	TCGA-78-7162-01	TCGA-78-7162-01A-21D	6929671039_R03C01_Grn.idat	6929671039_R03C01	Primary solid Tumor	7162	Lung
DNA Methylation	JHU_USC	HumanMethylation450	1	TCGA-55-7576-01	TCGA-55-7576-01A-11D	6929671039_R04C01_Grn.idat	6929671039_R04C01	Primary solid Tumor	7576	Lung
DNA Methylation	JHU_USC	HumanMethylation450	1	TCGA-86-7713-01	TCGA-86-7713-01A-11D	6929671039_R05C01_Grn.idat	6929671039_R05C01	Primary solid Tumor	7713	Lung
DNA Methylation	JHU_USC	HumanMethylation450	1	TCGA-38-4631-11	TCGA-38-4631-11A-01D	6929671086_R04C02_Grn.idat	6929671086_R04C02	Solid Tissue Normal	4631	Lung
DNA Methylation	JHU_USC	HumanMethylation450	1	TCGA-67-4679-01	TCGA-67-4679-01B-01D	6929671086_R05C02_Grn.idat	6929671086_R05C02	Primary solid Tumor	4679	Lung
DNA Methylation	JHU_USC	HumanMethylation450	1	TCGA-86-6562-01	TCGA-86-6562-01A-11D	6929671122_R01C01_Grn.idat	6929671122_R01C01	Primary solid Tumor	6562	Lung
DNA Methylation	JHU_USC	HumanMethylation450	1	TCGA-75-6203-01	TCGA-75-6203-01A-11D	6929671122_R01C02_Grn.idat	6929671122_R01C02	Primary solid Tumor	6203	Lung
DNA Methylation	JHU_USC	HumanMethylation450	1	TCGA-50-5935-01	TCGA-50-5935-01A-11D	6929671122_R02C01_Grn.idat	6929671122_R02C01	Primary solid Tumor	5935	Lung
DNA Methylation	JHU_USC	HumanMethylation450	1	TCGA-44-6145-01	TCGA-44-6145-01A-11D	6929671122_R03C01_Grn.idat	6929671122_R03C01	Primary solid Tumor	6145	Lung
DNA Methylation	JHU_USC	HumanMethylation450	1	TCGA-50-6593-01	TCGA-50-6593-01A-11D	6929671122_R04C01_Grn.idat	6929671122_R04C01	Primary solid Tumor	6593	Lung
DNA Methylation	JHU_USC	HumanMethylation450	1	TCGA-55-6543-01	TCGA-55-6543-01A-11D	6929671122_R05C01_Grn.idat	6929671122_R05C01	Primary solid Tumor	6543	Lung
DNA Methylation	JHU_USC	HumanMethylation450	1	TCGA-50-5931-11	TCGA-50-5931-11A-01D	6929671122_R06C01_Grn.idat	6929671122_R06C01	Solid Tissue Normal	5931	Lung
DNA Methylation	JHU_USC	HumanMethylation450	1	TCGA-75-6214-01	TCGA-75-6214-01A-41D	6929671144_R01C02_Grn.idat	6929671144_R01C02	Primary solid Tumor	6214	Lung
DNA Methylation	JHU_USC	HumanMethylation450	1	TCGA-55-6986-01	TCGA-55-6986-01A-11D	6929671144_R02C02_Grn.idat	6929671144_R02C02	Primary solid Tumor	6986	Lung
DNA Methylation	JHU_USC	HumanMethylation450	1	TCGA-91-6840-01	TCGA-91-6840-01A-11D	6929671144_R03C02_Grn.idat	6929671144_R03C02	Primary solid Tumor	6840	Lung
DNA Methylation	JHU_USC	HumanMethylation450	1	TCGA-91-6849-01	TCGA-91-6849-01A-11D	6929671144_R04C02_Grn.idat	6929671144_R04C02	Primary solid Tumor	6849	Lung
DNA Methylation	JHU_USC	HumanMethylation450	1	TCGA-49-6761-01	TCGA-49-6761-01A-31D	6929671144_R05C02_Grn.idat	6929671144_R05C02	Primary solid Tumor	6761	Lung
DNA Methylation	JHU_USC	HumanMethylation450	1	TCGA-55-6979-01	TCGA-55-6979-01A-11D	6929671144_R06C01_Grn.idat	6929671144_R06C01	Primary solid Tumor	6979	Lung
DNA Methylation	JHU_USC	HumanMethylation450	1	TCGA-86-6851-01	TCGA-86-6851-01A-11D	6929671144_R06C02_Grn.idat	6929671144_R06C02	Primary solid Tumor	6851	Lung
DNA Methylation	JHU_USC	HumanMethylation450	1	TCGA-55-6982-01	TCGA-55-6982-01A-11D	6929671148_R01C01_Grn.idat	6929671148_R01C01	Primary solid Tumor	6982	Lung
DNA Methylation	JHU_USC	HumanMethylation450	1	TCGA-50-6590-01	TCGA-50-6590-01A-12D	6929671148_R01C02_Grn.idat	6929671148_R01C02	Primary solid Tumor	6590	Lung
DNA Methylation	JHU_USC	HumanMethylation450	1	TCGA-05-4417-01	TCGA-05-4417-01A-22D	6929671148_R02C02_Grn.idat	6929671148_R02C02	Primary solid Tumor	4417	Lung
DNA Methylation	JHU_USC	HumanMethylation450	1	TCGA-49-6745-01	TCGA-49-6745-01A-11D	6929671148_R03C02_Grn.idat	6929671148_R03C02	Primary solid Tumor	6745	Lung
DNA Methylation	JHU_USC	HumanMethylation450	1	TCGA-05-4427-01	TCGA-05-4427-01A-21D	6929671148_R04C02_Grn.idat	6929671148_R04C02	Primary solid Tumor	4427	Lung
DNA Methylation	JHU_USC	HumanMethylation450	1	TCGA-44-6776-01	TCGA-44-6776-01A-11D	6929671148_R05C02_Grn.idat	6929671148_R05C02	Primary solid Tumor	6776	Lung
DNA Methylation	JHU_USC	HumanMethylation450	1	TCGA-55-6712-01	TCGA-55-6712-01A-11D	6929671148_R06C02_Grn.idat	6929671148_R06C02	Primary solid Tumor	6712	Lung
DNA Methylation	JHU_USC	HumanMethylation450	1	TCGA-49-6744-01	TCGA-49-6744-01A-11D	6929671163_R01C01_Grn.idat	6929671163_R01C01	Primary solid Tumor	6744	Lung
DNA Methylation	JHU_USC	HumanMethylation450	1	TCGA-05-4410-01	TCGA-05-4410-01A-21D	6929671163_R02C01_Grn.idat	6929671163_R02C01	Primary solid Tumor	4410	Lung
DNA Methylation	JHU_USC	HumanMethylation450	1	TCGA-05-4415-01	TCGA-05-4415-01A-22D	6929671163_R03C01_Grn.idat	6929671163_R03C01	Primary solid Tumor	4415	Lung
DNA Methylation	JHU_USC	HumanMethylation450	1	TCGA-55-7227-01	TCGA-55-7227-01A-11D	6929742041_R01C01_Grn.idat	6929742041_R01C01	Primary solid Tumor	7227	Lung
DNA Methylation	JHU_USC	HumanMethylation450	1	TCGA-55-7574-01	TCGA-55-7574-01A-11D	6929742041_R01C02_Grn.idat	6929742041_R01C02	Primary solid Tumor	7574	Lung
DNA Methylation	JHU_USC	HumanMethylation450	1	TCGA-55-7570-01	TCGA-55-7570-01A-11D	6929742041_R02C01_Grn.idat	6929742041_R02C01	Primary solid Tumor	7570	Lung
DNA Methylation	JHU_USC	HumanMethylation450	1	TCGA-78-7147-01	TCGA-78-7147-01A-11D	6929742041_R02C02_Grn.idat	6929742041_R02C02	Primary solid Tumor	7147	Lung
DNA Methylation	JHU_USC	HumanMethylation450	1	TCGA-78-7154-01	TCGA-78-7154-01A-11D	6929742041_R03C01_Grn.idat	6929742041_R03C01	Primary solid Tumor	7154	Lung
DNA Methylation	JHU_USC	HumanMethylation450	1	TCGA-97-7553-01	TCGA-97-7553-01A-21D	6929742041_R03C02_Grn.idat	6929742041_R03C02	Primary solid Tumor	7553	Lung
DNA Methylation	JHU_USC	HumanMethylation450	1	TCGA-78-7152-01	TCGA-78-7152-01A-11D	6929742041_R04C01_Grn.idat	6929742041_R04C01	Primary solid Tumor	7152	Lung
DNA Methylation	JHU_USC	HumanMethylation450	1	TCGA-38-7271-01	TCGA-38-7271-01A-11D	6929742041_R04C02_Grn.idat	6929742041_R04C02	Primary solid Tumor	7271	Lung
DNA Methylation	JHU_USC	HumanMethylation450	1	TCGA-55-7281-01	TCGA-55-7281-01A-11D	6929742041_R05C01_Grn.idat	6929742041_R05C01	Primary solid Tumor	7281	Lung
DNA Methylation	JHU_USC	HumanMethylation450	1	TCGA-97-7546-01	TCGA-97-7546-01A-11D	6929742041_R05C02_Grn.idat	6929742041_R05C02	Primary solid Tumor	7546	Lung
DNA Methylation	JHU_USC	HumanMethylation450	1	TCGA-78-7159-01	TCGA-78-7159-01A-11D	6929742041_R06C01_Grn.idat	6929742041_R06C01	Primary solid Tumor	7159	Lung
DNA Methylation	JHU_USC	HumanMethylation450	1	TCGA-55-7573-01	TCGA-55-7573-01A-11D	6929742041_R06C02_Grn.idat	6929742041_R06C02	Primary solid Tumor	7573	Lung
DNA Methylation	JHU_USC	HumanMethylation450	1	TCGA-93-7348-01	TCGA-93-7348-01A-21D	6929742045_R01C01_Grn.idat	6929742045_R01C01	Primary solid Tumor	7348	Lung
DNA Methylation	JHU_USC	HumanMethylation450	1	TCGA-78-7150-01	TCGA-78-7150-01A-21D	6929742045_R01C02_Grn.idat	6929742045_R01C02	Primary solid Tumor	7150	Lung
DNA Methylation	JHU_USC	HumanMethylation450	1	TCGA-78-7149-01	TCGA-78-7149-01A-11D	6929742045_R02C01_Grn.idat	6929742045_R02C01	Primary solid Tumor	7149	Lung
DNA Methylation	JHU_USC	HumanMethylation450	1	TCGA-78-7156-01	TCGA-78-7156-01A-11D	6929742045_R02C02_Grn.idat	6929742045_R02C02	Primary solid Tumor	7156	Lung
DNA Methylation	JHU_USC	HumanMethylation450	1	TCGA-99-7458-01	TCGA-99-7458-01A-11D	6929742045_R03C01_Grn.idat	6929742045_R03C01	Primary solid Tumor	7458	Lung
DNA Methylation	JHU_USC	HumanMethylation450	1	TCGA-44-5644-01	TCGA-44-5644-01A-21D	6929742045_R03C02_Grn.idat	6929742045_R03C02	Primary solid Tumor	5644	Lung
DNA Methylation	JHU_USC	HumanMethylation450	1	TCGA-55-7283-01	TCGA-55-7283-01A-11D	6929742045_R04C01_Grn.idat	6929742045_R04C01	Primary solid Tumor	7283	Lung
DNA Methylation	JHU_USC	HumanMethylation450	1	TCGA-78-7148-01	TCGA-78-7148-01A-11D	6929742045_R04C02_Grn.idat	6929742045_R04C02	Primary solid Tumor	7148	Lung
DNA Methylation	JHU_USC	HumanMethylation450	1	TCGA-97-7554-01	TCGA-97-7554-01A-11D	6929742045_R05C02_Grn.idat	6929742045_R05C02	Primary solid Tumor	7554	Lung
DNA Methylation	JHU_USC	HumanMethylation450	1	TCGA-78-7155-01	TCGA-78-7155-01A-11D	6929742045_R06C01_Grn.idat	6929742045_R06C01	Primary solid Tumor	7155	Lung
DNA Methylation	JHU_USC	HumanMethylation450	1	TCGA-78-7145-01	TCGA-78-7145-01A-11D	6929742045_R06C02_Grn.idat	6929742045_R06C02	Primary solid Tumor	7145	Lung
DNA Methylation	JHU_USC	HumanMethylation450	1	TCGA-78-7143-01	TCGA-78-7143-01A-11D	7310440042_R01C02_Grn.idat	7310440042_R01C02	Primary solid Tumor	7143	Lung
DNA Methylation	JHU_USC	HumanMethylation450	1	TCGA-78-7160-01	TCGA-78-7160-01A-11D	7310440042_R02C02_Grn.idat	7310440042_R02C02	Primary solid Tumor	7160	Lung
DNA Methylation	JHU_USC	HumanMethylation450	1	TCGA-97-7552-01	TCGA-97-7552-01A-11D	7310440042_R03C01_Grn.idat	7310440042_R03C01	Primary solid Tumor	7552	Lung
DNA Methylation	JHU_USC	HumanMethylation450	1	TCGA-78-7153-01	TCGA-78-7153-01A-11D	7310440042_R03C02_Grn.idat	7310440042_R03C02	Primary solid Tumor	7153	Lung
DNA Methylation	JHU_USC	HumanMethylation450	1	TCGA-50-7109-01	TCGA-50-7109-01A-11D	7310440042_R04C01_Grn.idat	7310440042_R04C01	Primary solid Tumor	7109	Lung
DNA Methylation	JHU_USC	HumanMethylation450	1	TCGA-97-7547-01	TCGA-97-7547-01A-11D	7310440042_R04C02_Grn.idat	7310440042_R04C02	Primary solid Tumor	7547	Lung
DNA Methylation	JHU_USC	HumanMethylation450	1	TCGA-78-7158-01	TCGA-78-7158-01A-11D	7310440042_R05C01_Grn.idat	7310440042_R05C01	Primary solid Tumor	7158	Lung
DNA Methylation	JHU_USC	HumanMethylation450	1	TCGA-78-7220-01	TCGA-78-7220-01A-11D	7310440042_R05C02_Grn.idat	7310440042_R05C02	Primary solid Tumor	7220	Lung
DNA Methylation	JHU_USC	HumanMethylation450	1	TCGA-78-7146-01	TCGA-78-7146-01A-11D	7310440042_R06C01_Grn.idat	7310440042_R06C01	Primary solid Tumor	7146	Lung
DNA Methylation	JHU_USC	HumanMethylation450	1	TCGA-78-7161-01	TCGA-78-7161-01A-11D	7310440042_R06C02_Grn.idat	7310440042_R06C02	Primary solid Tumor	7161	Lung
DNA Methylation	JHU_USC	HumanMethylation450	1	TCGA-69-7973-01	TCGA-69-7973-01A-11D	7786923062_R01C02_Grn.idat	7786923062_R01C02	Primary solid Tumor	7973	Lung
DNA Methylation	JHU_USC	HumanMethylation450	1	TCGA-86-7953-01	TCGA-86-7953-01A-11D	7786923062_R02C02_Grn.idat	7786923062_R02C02	Primary solid Tumor	7953	Lung
DNA Methylation	JHU_USC	HumanMethylation450	1	TCGA-69-7974-01	TCGA-69-7974-01A-11D	7786923062_R03C02_Grn.idat	7786923062_R03C02	Primary solid Tumor	7974	Lung
DNA Methylation	JHU_USC	HumanMethylation450	1	TCGA-93-7347-01	TCGA-93-7347-01A-11D	7786923062_R04C02_Grn.idat	7786923062_R04C02	Primary solid Tumor	7347	Lung
DNA Methylation	JHU_USC	HumanMethylation450	1	TCGA-55-7994-01	TCGA-55-7994-01A-11D	7786923062_R05C02_Grn.idat	7786923062_R05C02	Primary solid Tumor	7994	Lung
DNA Methylation	JHU_USC	HumanMethylation450	1	TCGA-69-7978-01	TCGA-69-7978-01A-11D	7786923062_R06C02_Grn.idat	7786923062_R06C02	Primary solid Tumor	7978	Lung
DNA Methylation	JHU_USC	HumanMethylation450	1	TCGA-69-7979-01	TCGA-69-7979-01A-11D	7786923075_R01C01_Grn.idat	7786923075_R01C01	Primary solid Tumor	7979	Lung
DNA Methylation	JHU_USC	HumanMethylation450	1	TCGA-55-7995-01	TCGA-55-7995-01A-11D	7786923075_R01C02_Grn.idat	7786923075_R01C02	Primary solid Tumor	7995	Lung
DNA Methylation	JHU_USC	HumanMethylation450	1	TCGA-97-7941-01	TCGA-97-7941-01A-11D	7786923075_R02C01_Grn.idat	7786923075_R02C01	Primary solid Tumor	7941	Lung
DNA Methylation	JHU_USC	HumanMethylation450	1	TCGA-95-7947-01	TCGA-95-7947-01A-11D	7786923075_R02C02_Grn.idat	7786923075_R02C02	Primary solid Tumor	7947	Lung
DNA Methylation	JHU_USC	HumanMethylation450	1	TCGA-95-7944-01	TCGA-95-7944-01A-11D	7786923075_R03C01_Grn.idat	7786923075_R03C01	Primary solid Tumor	7944	Lung
DNA Methylation	JHU_USC	HumanMethylation450	1	TCGA-69-7980-01	TCGA-69-7980-01A-11D	7786923075_R03C02_Grn.idat	7786923075_R03C02	Primary solid Tumor	7980	Lung
DNA Methylation	JHU_USC	HumanMethylation450	1	TCGA-86-7955-01	TCGA-86-7955-01A-11D	7786923075_R04C01_Grn.idat	7786923075_R04C01	Primary solid Tumor	7955	Lung
DNA Methylation	JHU_USC	HumanMethylation450	1	TCGA-55-7728-01	TCGA-55-7728-01A-11D	7786923075_R04C02_Grn.idat	7786923075_R04C02	Primary solid Tumor	7728	Lung
DNA Methylation	JHU_USC	HumanMethylation450	1	TCGA-73-7498-01	TCGA-73-7498-01A-12D	7786923075_R05C01_Grn.idat	7786923075_R05C01	Primary solid Tumor	7498	Lung
DNA Methylation	JHU_USC	HumanMethylation450	1	TCGA-86-7954-01	TCGA-86-7954-01A-11D	7786923075_R05C02_Grn.idat	7786923075_R05C02	Primary solid Tumor	7954	Lung
DNA Methylation	JHU_USC	HumanMethylation450	1	TCGA-73-7499-01	TCGA-73-7499-01A-11D	7786923075_R06C01_Grn.idat	7786923075_R06C01	Primary solid Tumor	7499	Lung
DNA Methylation	JHU_USC	HumanMethylation450	1	TCGA-95-7948-01	TCGA-95-7948-01A-11D	7786923075_R06C02_Grn.idat	7786923075_R06C02	Primary solid Tumor	7948	Lung
DNA Methylation	JHU_USC	HumanMethylation450	1	TCGA-69-8453-01	TCGA-69-8453-01A-12D	7786923084_R01C02_Grn.idat	7786923084_R01C02	Primary solid Tumor	8453	Lung
DNA Methylation	JHU_USC	HumanMethylation450	1	TCGA-50-8459-01	TCGA-50-8459-01A-11D	7786923084_R02C02_Grn.idat	7786923084_R02C02	Primary solid Tumor	8459	Lung
DNA Methylation	JHU_USC	HumanMethylation450	1	TCGA-62-8394-01	TCGA-62-8394-01A-11D	7786923084_R03C02_Grn.idat	7786923084_R03C02	Primary solid Tumor	8394	Lung
DNA Methylation	JHU_USC	HumanMethylation450	1	TCGA-86-8359-01	TCGA-86-8359-01A-11D	7786923084_R04C02_Grn.idat	7786923084_R04C02	Primary solid Tumor	8359	Lung
DNA Methylation	JHU_USC	HumanMethylation450	1	TCGA-62-8397-01	TCGA-62-8397-01A-11D	7786923084_R05C02_Grn.idat	7786923084_R05C02	Primary solid Tumor	8397	Lung
DNA Methylation	JHU_USC	HumanMethylation450	1	TCGA-62-8395-01	TCGA-62-8395-01A-11D	7786923084_R06C02_Grn.idat	7786923084_R06C02	Primary solid Tumor	8395	Lung
DNA Methylation	JHU_USC	HumanMethylation450	1	TCGA-86-8358-01	TCGA-86-8358-01A-11D	7786923090_R01C01_Grn.idat	7786923090_R01C01	Primary solid Tumor	8358	Lung
DNA Methylation	JHU_USC	HumanMethylation450	1	TCGA-95-8494-01	TCGA-95-8494-01A-11D	7786923090_R01C02_Grn.idat	7786923090_R01C02	Primary solid Tumor	8494	Lung
DNA Methylation	JHU_USC	HumanMethylation450	1	TCGA-62-8402-01	TCGA-62-8402-01A-11D	7786923090_R02C01_Grn.idat	7786923090_R02C01	Primary solid Tumor	8402	Lung
DNA Methylation	JHU_USC	HumanMethylation450	1	TCGA-62-8398-01	TCGA-62-8398-01A-11D	7786923090_R02C02_Grn.idat	7786923090_R02C02	Primary solid Tumor	8398	Lung
DNA Methylation	JHU_USC	HumanMethylation450	1	TCGA-62-8399-01	TCGA-62-8399-01A-21D	7786923090_R03C02_Grn.idat	7786923090_R03C02	Primary solid Tumor	8399	Lung
DNA Methylation	JHU_USC	HumanMethylation450	1	TCGA-50-8457-01	TCGA-50-8457-01A-11D	7786923090_R04C01_Grn.idat	7786923090_R04C01	Primary solid Tumor	8457	Lung
DNA Methylation	JHU_USC	HumanMethylation450	1	TCGA-50-8460-01	TCGA-50-8460-01A-11D	7786923090_R05C01_Grn.idat	7786923090_R05C01	Primary solid Tumor	8460	Lung
DNA Methylation	JHU_USC	HumanMethylation450	1	TCGA-55-8302-01	TCGA-55-8302-01A-11D	7786923090_R06C01_Grn.idat	7786923090_R06C01	Primary solid Tumor	8302	Lung
DNA Methylation	JHU_USC	HumanMethylation450	1	TCGA-55-8614-01	TCGA-55-8614-01A-11D	8784241063_R01C02_Grn.idat	8784241063_R01C02	Primary solid Tumor	8614	Lung
DNA Methylation	JHU_USC	HumanMethylation450	1	TCGA-86-8674-01	TCGA-86-8674-01A-21D	8784241063_R02C01_Grn.idat	8784241063_R02C01	Primary solid Tumor	8674	Lung
DNA Methylation	JHU_USC	HumanMethylation450	1	TCGA-55-8512-01	TCGA-55-8512-01A-11D	8784241063_R02C02_Grn.idat	8784241063_R02C02	Primary solid Tumor	8512	Lung
DNA Methylation	JHU_USC	HumanMethylation450	1	TCGA-78-8662-01	TCGA-78-8662-01A-11D	8784241063_R03C01_Grn.idat	8784241063_R03C01	Primary solid Tumor	8662	Lung
DNA Methylation	JHU_USC	HumanMethylation450	1	TCGA-55-8615-01	TCGA-55-8615-01A-11D	8784241063_R03C02_Grn.idat	8784241063_R03C02	Primary solid Tumor	8615	Lung
DNA Methylation	JHU_USC	HumanMethylation450	1	TCGA-55-8510-01	TCGA-55-8510-01A-11D	8784241063_R04C01_Grn.idat	8784241063_R04C01	Primary solid Tumor	8510	Lung
DNA Methylation	JHU_USC	HumanMethylation450	1	TCGA-86-8669-01	TCGA-86-8669-01A-11D	8784241063_R04C02_Grn.idat	8784241063_R04C02	Primary solid Tumor	8669	Lung
DNA Methylation	JHU_USC	HumanMethylation450	1	TCGA-86-8668-01	TCGA-86-8668-01A-11D	8784241063_R05C01_Grn.idat	8784241063_R05C01	Primary solid Tumor	8668	Lung
DNA Methylation	JHU_USC	HumanMethylation450	1	TCGA-55-8506-01	TCGA-55-8506-01A-11D	8784241063_R05C02_Grn.idat	8784241063_R05C02	Primary solid Tumor	8506	Lung
DNA Methylation	JHU_USC	HumanMethylation450	1	TCGA-97-8552-01	TCGA-97-8552-01A-11D	8784241063_R06C01_Grn.idat	8784241063_R06C01	Primary solid Tumor	8552	Lung
DNA Methylation	JHU_USC	HumanMethylation450	1	TCGA-55-8511-01	TCGA-55-8511-01A-11D	8784241063_R06C02_Grn.idat	8784241063_R06C02	Primary solid Tumor	8511	Lung
DNA Methylation	JHU_USC	HumanMethylation450	1	TCGA-86-8671-01	TCGA-86-8671-01A-11D	8784241064_R01C01_Grn.idat	8784241064_R01C01	Primary solid Tumor	8671	Lung
DNA Methylation	JHU_USC	HumanMethylation450	1	TCGA-78-8660-01	TCGA-78-8660-01A-11D	8784241064_R01C02_Grn.idat	8784241064_R01C02	Primary solid Tumor	8660	Lung
DNA Methylation	JHU_USC	HumanMethylation450	1	TCGA-55-8616-01	TCGA-55-8616-01A-11D	8784241064_R02C01_Grn.idat	8784241064_R02C01	Primary solid Tumor	8616	Lung
DNA Methylation	JHU_USC	HumanMethylation450	1	TCGA-86-8585-01	TCGA-86-8585-01A-11D	8784241064_R02C02_Grn.idat	8784241064_R02C02	Primary solid Tumor	8585	Lung
DNA Methylation	JHU_USC	HumanMethylation450	1	TCGA-55-8508-01	TCGA-55-8508-01A-11D	8784241064_R03C01_Grn.idat	8784241064_R03C01	Primary solid Tumor	8508	Lung
DNA Methylation	JHU_USC	HumanMethylation450	1	TCGA-91-8499-01	TCGA-91-8499-01A-11D	8784241064_R03C02_Grn.idat	8784241064_R03C02	Primary solid Tumor	8499	Lung
DNA Methylation	JHU_USC	HumanMethylation450	1	TCGA-55-8507-01	TCGA-55-8507-01A-11D	8784241064_R04C01_Grn.idat	8784241064_R04C01	Primary solid Tumor	8507	Lung
DNA Methylation	JHU_USC	HumanMethylation450	1	TCGA-91-8497-01	TCGA-91-8497-01A-11D	8784241064_R04C02_Grn.idat	8784241064_R04C02	Primary solid Tumor	8497	Lung
DNA Methylation	JHU_USC	HumanMethylation450	1	TCGA-86-8673-01	TCGA-86-8673-01A-11D	8784241064_R05C01_Grn.idat	8784241064_R05C01	Primary solid Tumor	8673	Lung
DNA Methylation	JHU_USC	HumanMethylation450	1	TCGA-97-8176-01	TCGA-97-8176-01A-11D	8784241064_R05C02_Grn.idat	8784241064_R05C02	Primary solid Tumor	8176	Lung
DNA Methylation	JHU_USC	HumanMethylation450	1	TCGA-55-8621-01	TCGA-55-8621-01A-11D	8784241064_R06C01_Grn.idat	8784241064_R06C01	Primary solid Tumor	8621	Lung
DNA Methylation	JHU_USC	HumanMethylation450	1	TCGA-55-8505-01	TCGA-55-8505-01A-11D	8784241064_R06C02_Grn.idat	8784241064_R06C02	Primary solid Tumor	8505	Lung
DNA Methylation	JHU_USC	HumanMethylation450	1	TCGA-44-A4SU-01	TCGA-44-A4SU-01A-11D	8784241071_R05C02_Grn.idat	8784241071_R05C02	Primary solid Tumor	A4SU	Lung
DNA Methylation	JHU_USC	HumanMethylation450	1	TCGA-L4-A4E5-01	TCGA-L4-A4E5-01A-11D	8784241071_R06C02_Grn.idat	8784241071_R06C02	Primary solid Tumor	A4E5	Lung
DNA Methylation	JHU_USC	HumanMethylation450	1	TCGA-78-8655-01	TCGA-78-8655-01A-11D	8784241076_R01C01_Grn.idat	8784241076_R01C01	Primary solid Tumor	8655	Lung
DNA Methylation	JHU_USC	HumanMethylation450	1	TCGA-55-8619-01	TCGA-55-8619-01A-11D	8784241076_R01C02_Grn.idat	8784241076_R01C02	Primary solid Tumor	8619	Lung
DNA Methylation	JHU_USC	HumanMethylation450	1	TCGA-78-8640-01	TCGA-78-8640-01A-11D	8784241076_R02C01_Grn.idat	8784241076_R02C01	Primary solid Tumor	8640	Lung
DNA Methylation	JHU_USC	HumanMethylation450	1	TCGA-78-8648-01	TCGA-78-8648-01A-11D	8784241076_R02C02_Grn.idat	8784241076_R02C02	Primary solid Tumor	8648	Lung
DNA Methylation	JHU_USC	HumanMethylation450	1	TCGA-55-8514-01	TCGA-55-8514-01A-11D	8784241076_R03C01_Grn.idat	8784241076_R03C01	Primary solid Tumor	8514	Lung
DNA Methylation	JHU_USC	HumanMethylation450	1	TCGA-55-8620-01	TCGA-55-8620-01A-11D	8784241076_R03C02_Grn.idat	8784241076_R03C02	Primary solid Tumor	8620	Lung
DNA Methylation	JHU_USC	HumanMethylation450	1	TCGA-97-8547-01	TCGA-97-8547-01A-11D	8784241076_R04C01_Grn.idat	8784241076_R04C01	Primary solid Tumor	8547	Lung
DNA Methylation	JHU_USC	HumanMethylation450	1	TCGA-86-8672-01	TCGA-86-8672-01A-21D	8784241076_R04C02_Grn.idat	8784241076_R04C02	Primary solid Tumor	8672	Lung
DNA Methylation	JHU_USC	HumanMethylation450	1	TCGA-91-8496-01	TCGA-91-8496-01A-11D	8784241076_R05C01_Grn.idat	8784241076_R05C01	Primary solid Tumor	8496	Lung
DNA Methylation	JHU_USC	HumanMethylation450	1	TCGA-55-8513-01	TCGA-55-8513-01A-11D	8784241076_R05C02_Grn.idat	8784241076_R05C02	Primary solid Tumor	8513	Lung
DNA Methylation	JHU_USC	HumanMethylation450	1	TCGA-71-8520-01	TCGA-71-8520-01A-11D	8784241076_R06C01_Grn.idat	8784241076_R06C01	Primary solid Tumor	8520	Lung
DNA Methylation	JHU_USC	HumanMethylation450	1	TCGA-MN-A4N5-01	TCGA-MN-A4N5-01A-11D	8784241084_R01C01_Grn.idat	8784241084_R01C01	Primary solid Tumor	A4N5	Lung
DNA Methylation	JHU_USC	HumanMethylation450	1	TCGA-44-A4SS-01	TCGA-44-A4SS-01A-11D	8784241084_R01C02_Grn.idat	8784241084_R01C02	Primary solid Tumor	A4SS	Lung
DNA Methylation	JHU_USC	HumanMethylation450	1	TCGA-93-A4JO-01	TCGA-93-A4JO-01A-21D	8784241084_R02C01_Grn.idat	8784241084_R02C01	Primary solid Tumor	A4JO	Lung
DNA Methylation	JHU_USC	HumanMethylation450	1	TCGA-MP-A4SV-01	TCGA-MP-A4SV-01A-11D	8784241084_R03C01_Grn.idat	8784241084_R03C01	Primary solid Tumor	A4SV	Lung
DNA Methylation	JHU_USC	HumanMethylation450	1	TCGA-97-A4M3-01	TCGA-97-A4M3-01A-11D	8784241084_R03C02_Grn.idat	8784241084_R03C02	Primary solid Tumor	A4M3	Lung
DNA Methylation	JHU_USC	HumanMethylation450	1	TCGA-97-A4M5-01	TCGA-97-A4M5-01A-11D	8784241084_R04C01_Grn.idat	8784241084_R04C01	Primary solid Tumor	A4M5	Lung
DNA Methylation	JHU_USC	HumanMethylation450	1	TCGA-53-A4EZ-01	TCGA-53-A4EZ-01A-12D	8784241084_R04C02_Grn.idat	8784241084_R04C02	Primary solid Tumor	A4EZ	Lung
DNA Methylation	JHU_USC	HumanMethylation450	1	TCGA-MP-A4T9-01	TCGA-MP-A4T9-01A-11D	8784241084_R05C01_Grn.idat	8784241084_R05C01	Primary solid Tumor	A4T9	Lung
DNA Methylation	JHU_USC	HumanMethylation450	1	TCGA-97-A4LX-01	TCGA-97-A4LX-01A-11D	8784241084_R05C02_Grn.idat	8784241084_R05C02	Primary solid Tumor	A4LX	Lung
DNA Methylation	JHU_USC	HumanMethylation450	1	TCGA-MP-A4SY-01	TCGA-MP-A4SY-01A-21D	8784241084_R06C01_Grn.idat	8784241084_R06C01	Primary solid Tumor	A4SY	Lung
DNA Methylation	JHU_USC	HumanMethylation450	1	TCGA-55-A494-01	TCGA-55-A494-01A-11D	8784241084_R06C02_Grn.idat	8784241084_R06C02	Primary solid Tumor	A494	Lung
DNA Methylation	JHU_USC	HumanMethylation450	1	TCGA-MP-A4T8-01	TCGA-MP-A4T8-01A-11D	8784241110_R01C01_Grn.idat	8784241110_R01C01	Primary solid Tumor	A4T8	Lung
DNA Methylation	JHU_USC	HumanMethylation450	1	TCGA-86-A4P8-01	TCGA-86-A4P8-01A-11D	8784241110_R01C02_Grn.idat	8784241110_R01C02	Primary solid Tumor	A4P8	Lung
DNA Methylation	JHU_USC	HumanMethylation450	1	TCGA-MP-A4SW-01	TCGA-MP-A4SW-01A-21D	8784241110_R02C01_Grn.idat	8784241110_R02C01	Primary solid Tumor	A4SW	Lung
DNA Methylation	JHU_USC	HumanMethylation450	1	TCGA-MP-A4T2-01	TCGA-MP-A4T2-01A-11D	8784241110_R02C02_Grn.idat	8784241110_R02C02	Primary solid Tumor	A4T2	Lung
DNA Methylation	JHU_USC	HumanMethylation450	1	TCGA-MN-A4N4-01	TCGA-MN-A4N4-01A-12D	8784241110_R03C01_Grn.idat	8784241110_R03C01	Primary solid Tumor	A4N4	Lung
DNA Methylation	JHU_USC	HumanMethylation450	1	TCGA-97-A4M6-01	TCGA-97-A4M6-01A-11D	8784241110_R03C02_Grn.idat	8784241110_R03C02	Primary solid Tumor	A4M6	Lung
DNA Methylation	JHU_USC	HumanMethylation450	1	TCGA-MP-A4TI-01	TCGA-MP-A4TI-01A-21D	8784241110_R04C01_Grn.idat	8784241110_R04C01	Primary solid Tumor	A4TI	Lung
DNA Methylation	JHU_USC	HumanMethylation450	1	TCGA-MP-A4TC-01	TCGA-MP-A4TC-01A-11D	8784241110_R04C02_Grn.idat	8784241110_R04C02	Primary solid Tumor	A4TC	Lung
DNA Methylation	JHU_USC	HumanMethylation450	1	TCGA-97-A4M0-01	TCGA-97-A4M0-01A-11D	8784241110_R05C01_Grn.idat	8784241110_R05C01	Primary solid Tumor	A4M0	Lung
DNA Methylation	JHU_USC	HumanMethylation450	1	TCGA-55-A48Z-01	TCGA-55-A48Z-01A-12D	8784241110_R05C02_Grn.idat	8784241110_R05C02	Primary solid Tumor	A48Z	Lung
DNA Methylation	JHU_USC	HumanMethylation450	1	TCGA-MN-A4N1-01	TCGA-MN-A4N1-01A-11D	8784241110_R06C01_Grn.idat	8784241110_R06C01	Primary solid Tumor	A4N1	Lung
DNA Methylation	JHU_USC	HumanMethylation450	1	TCGA-97-A4M7-01	TCGA-97-A4M7-01A-11D	8784241110_R06C02_Grn.idat	8784241110_R06C02	Primary solid Tumor	A4M7	Lung
DNA Methylation	JHU_USC	HumanMethylation450	1	TCGA-93-A4JN-01	TCGA-93-A4JN-01A-11D	8784241120_R01C01_Grn.idat	8784241120_R01C01	Primary solid Tumor	A4JN	Lung
DNA Methylation	JHU_USC	HumanMethylation450	1	TCGA-MP-A4TA-01	TCGA-MP-A4TA-01A-21D	8784241120_R01C02_Grn.idat	8784241120_R01C02	Primary solid Tumor	A4TA	Lung
DNA Methylation	JHU_USC	HumanMethylation450	1	TCGA-97-A4M1-01	TCGA-97-A4M1-01A-11D	8784241120_R02C01_Grn.idat	8784241120_R02C01	Primary solid Tumor	A4M1	Lung
DNA Methylation	JHU_USC	HumanMethylation450	1	TCGA-93-A4JP-01	TCGA-93-A4JP-01A-11D	8784241120_R02C02_Grn.idat	8784241120_R02C02	Primary solid Tumor	A4JP	Lung
DNA Methylation	JHU_USC	HumanMethylation450	1	TCGA-MP-A4T7-01	TCGA-MP-A4T7-01A-11D	8784241120_R03C01_Grn.idat	8784241120_R03C01	Primary solid Tumor	A4T7	Lung
DNA Methylation	JHU_USC	HumanMethylation450	1	TCGA-97-A4M2-01	TCGA-97-A4M2-01A-12D	8784241120_R03C02_Grn.idat	8784241120_R03C02	Primary solid Tumor	A4M2	Lung
DNA Methylation	JHU_USC	HumanMethylation450	1	TCGA-86-A4P7-01	TCGA-86-A4P7-01A-11D	8784241120_R04C01_Grn.idat	8784241120_R04C01	Primary solid Tumor	A4P7	Lung
DNA Methylation	JHU_USC	HumanMethylation450	1	TCGA-MP-A4TK-01	TCGA-MP-A4TK-01A-11D	8784241120_R04C02_Grn.idat	8784241120_R04C02	Primary solid Tumor	A4TK	Lung
DNA Methylation	JHU_USC	HumanMethylation450	1	TCGA-86-A4JF-01	TCGA-86-A4JF-01A-11D	8784241120_R05C01_Grn.idat	8784241120_R05C01	Primary solid Tumor	A4JF	Lung
DNA Methylation	JHU_USC	HumanMethylation450	1	TCGA-93-A4JQ-01	TCGA-93-A4JQ-01A-11D	8784241120_R06C01_Grn.idat	8784241120_R06C01	Primary solid Tumor	A4JQ	Lung
DNA Methylation	JHU_USC	HumanMethylation450	1	TCGA-NJ-A4YQ-01	TCGA-NJ-A4YQ-01A-11D	8784241132_R01C02_Grn.idat	8784241132_R01C02	Primary solid Tumor	A4YQ	Lung
DNA Methylation	JHU_USC	HumanMethylation450	1	TCGA-NJ-A55A-01	TCGA-NJ-A55A-01A-11D	8784241132_R02C02_Grn.idat	8784241132_R02C02	Primary solid Tumor	A55A	Lung
DNA Methylation	JHU_USC	HumanMethylation450	1	TCGA-NJ-A4YF-01	TCGA-NJ-A4YF-01A-12D	8784241132_R03C01_Grn.idat	8784241132_R03C01	Primary solid Tumor	A4YF	Lung
DNA Methylation	JHU_USC	HumanMethylation450	1	TCGA-NJ-A4YI-01	TCGA-NJ-A4YI-01A-11D	8784241132_R03C02_Grn.idat	8784241132_R03C02	Primary solid Tumor	A4YI	Lung
DNA Methylation	JHU_USC	HumanMethylation450	1	TCGA-NJ-A4YG-01	TCGA-NJ-A4YG-01A-22D	8784241132_R04C02_Grn.idat	8784241132_R04C02	Primary solid Tumor	A4YG	Lung
DNA Methylation	JHU_USC	HumanMethylation450	1	TCGA-MP-A4TH-01	TCGA-MP-A4TH-01A-31D	8784241132_R05C01_Grn.idat	8784241132_R05C01	Primary solid Tumor	A4TH	Lung
DNA Methylation	JHU_USC	HumanMethylation450	1	TCGA-95-A4VK-01	TCGA-95-A4VK-01A-11D	8784241132_R05C02_Grn.idat	8784241132_R05C02	Primary solid Tumor	A4VK	Lung
DNA Methylation	JHU_USC	HumanMethylation450	1	TCGA-MP-A4TF-01	TCGA-MP-A4TF-01A-11D	8784241132_R06C01_Grn.idat	8784241132_R06C01	Primary solid Tumor	A4TF	Lung
DNA Methylation	JHU_USC	HumanMethylation450	1	TCGA-MP-A4TJ-01	TCGA-MP-A4TJ-01A-51D	8784241132_R06C02_Grn.idat	8784241132_R06C02	Primary solid Tumor	A4TJ	Lung
DNA Methylation	JHU_USC	HumanMethylation450	1	TCGA-MP-A4T4-01	TCGA-MP-A4T4-01A-11D	8784241135_R01C01_Grn.idat	8784241135_R01C01	Primary solid Tumor	A4T4	Lung
DNA Methylation	JHU_USC	HumanMethylation450	1	TCGA-NJ-A4YP-01	TCGA-NJ-A4YP-01A-11D	8784241135_R01C02_Grn.idat	8784241135_R01C02	Primary solid Tumor	A4YP	Lung
DNA Methylation	JHU_USC	HumanMethylation450	1	TCGA-O1-A52J-01	TCGA-O1-A52J-01A-11D	8784241135_R02C01_Grn.idat	8784241135_R02C01	Primary solid Tumor	A52J	Lung
DNA Methylation	JHU_USC	HumanMethylation450	1	TCGA-69-A59K-01	TCGA-69-A59K-01A-11D	8784241135_R02C02_Grn.idat	8784241135_R02C02	Primary solid Tumor	A59K	Lung
DNA Methylation	JHU_USC	HumanMethylation450	1	TCGA-95-A4VP-01	TCGA-95-A4VP-01A-21D	8784241135_R03C01_Grn.idat	8784241135_R03C01	Primary solid Tumor	A4VP	Lung
DNA Methylation	JHU_USC	HumanMethylation450	1	TCGA-MP-A4TE-01	TCGA-MP-A4TE-01A-22D	8784241135_R03C02_Grn.idat	8784241135_R03C02	Primary solid Tumor	A4TE	Lung
DNA Methylation	JHU_USC	HumanMethylation450	1	TCGA-95-A4VN-01	TCGA-95-A4VN-01A-11D	8784241135_R04C01_Grn.idat	8784241135_R04C01	Primary solid Tumor	A4VN	Lung
DNA Methylation	JHU_USC	HumanMethylation450	1	TCGA-NJ-A55R-01	TCGA-NJ-A55R-01A-11D	8784241135_R04C02_Grn.idat	8784241135_R04C02	Primary solid Tumor	A55R	Lung
DNA Methylation	JHU_USC	HumanMethylation450	1	TCGA-MP-A4T6-01	TCGA-MP-A4T6-01A-32D	8784241135_R05C01_Grn.idat	8784241135_R05C01	Primary solid Tumor	A4T6	Lung
DNA Methylation	JHU_USC	HumanMethylation450	1	TCGA-MP-A4TD-01	TCGA-MP-A4TD-01A-32D	8784241135_R05C02_Grn.idat	8784241135_R05C02	Primary solid Tumor	A4TD	Lung
DNA Methylation	JHU_USC	HumanMethylation450	1	TCGA-NJ-A55O-01	TCGA-NJ-A55O-01A-11D	8784241135_R06C01_Grn.idat	8784241135_R06C01	Primary solid Tumor	A55O	Lung
DNA Methylation	JHU_USC	HumanMethylation450	1	TCGA-44-A47F-01	TCGA-44-A47F-01A-11D	8795194027_R04C02_Grn.idat	8795194027_R04C02	Primary solid Tumor	A47F	Lung
DNA Methylation	JHU_USC	HumanMethylation450	1	TCGA-62-A46O-01	TCGA-62-A46O-01A-11D	8795194027_R05C02_Grn.idat	8795194027_R05C02	Primary solid Tumor	A46O	Lung
DNA Methylation	JHU_USC	HumanMethylation450	1	TCGA-L9-A443-01	TCGA-L9-A443-01A-12D	8795194027_R06C02_Grn.idat	8795194027_R06C02	Primary solid Tumor	A443	Lung
DNA Methylation	JHU_USC	HumanMethylation450	1	TCGA-44-A47B-01	TCGA-44-A47B-01A-11D	8795194076_R01C01_Grn.idat	8795194076_R01C01	Primary solid Tumor	A47B	Lung
DNA Methylation	JHU_USC	HumanMethylation450	1	TCGA-L9-A444-01	TCGA-L9-A444-01A-21D	8795194076_R01C02_Grn.idat	8795194076_R01C02	Primary solid Tumor	A444	Lung
DNA Methylation	JHU_USC	HumanMethylation450	1	TCGA-55-A492-01	TCGA-55-A492-01A-11D	8795194076_R02C01_Grn.idat	8795194076_R02C01	Primary solid Tumor	A492	Lung
DNA Methylation	JHU_USC	HumanMethylation450	1	TCGA-62-A46V-01	TCGA-62-A46V-01A-11D	8795194076_R02C02_Grn.idat	8795194076_R02C02	Primary solid Tumor	A46V	Lung
DNA Methylation	JHU_USC	HumanMethylation450	1	TCGA-55-A493-01	TCGA-55-A493-01A-11D	8795194076_R03C01_Grn.idat	8795194076_R03C01	Primary solid Tumor	A493	Lung
DNA Methylation	JHU_USC	HumanMethylation450	1	TCGA-J2-A4AG-01	TCGA-J2-A4AG-01A-11D	8795194076_R04C01_Grn.idat	8795194076_R04C01	Primary solid Tumor	A4AG	Lung
DNA Methylation	JHU_USC	HumanMethylation450	1	TCGA-55-A48Y-01	TCGA-55-A48Y-01A-11D	8795194076_R04C02_Grn.idat	8795194076_R04C02	Primary solid Tumor	A48Y	Lung
DNA Methylation	JHU_USC	HumanMethylation450	1	TCGA-86-A4D0-01	TCGA-86-A4D0-01A-11D	8795194076_R05C01_Grn.idat	8795194076_R05C01	Primary solid Tumor	A4D0	Lung
DNA Methylation	JHU_USC	HumanMethylation450	1	TCGA-55-A4DF-01	TCGA-55-A4DF-01A-11D	8795194076_R05C02_Grn.idat	8795194076_R05C02	Primary solid Tumor	A4DF	Lung
DNA Methylation	JHU_USC	HumanMethylation450	1	TCGA-62-A46P-01	TCGA-62-A46P-01A-11D	8795194076_R06C01_Grn.idat	8795194076_R06C01	Primary solid Tumor	A46P	Lung
DNA Methylation	JHU_USC	HumanMethylation450	1	TCGA-62-A46R-01	TCGA-62-A46R-01A-11D	8795194076_R06C02_Grn.idat	8795194076_R06C02	Primary solid Tumor	A46R	Lung
DNA Methylation	JHU_USC	HumanMethylation450	1	TCGA-44-A47G-01	TCGA-44-A47G-01A-21D	8795194077_R01C01_Grn.idat	8795194077_R01C01	Primary solid Tumor	A47G	Lung
DNA Methylation	JHU_USC	HumanMethylation450	1	TCGA-J2-A4AE-01	TCGA-J2-A4AE-01A-21D	8795194077_R01C02_Grn.idat	8795194077_R01C02	Primary solid Tumor	A4AE	Lung
DNA Methylation	JHU_USC	HumanMethylation450	1	TCGA-62-A46S-01	TCGA-62-A46S-01A-11D	8795194077_R02C01_Grn.idat	8795194077_R02C01	Primary solid Tumor	A46S	Lung
DNA Methylation	JHU_USC	HumanMethylation450	1	TCGA-L4-A4E6-01	TCGA-L4-A4E6-01A-11D	8795194077_R02C02_Grn.idat	8795194077_R02C02	Primary solid Tumor	A4E6	Lung
DNA Methylation	JHU_USC	HumanMethylation450	1	TCGA-91-A4BD-01	TCGA-91-A4BD-01A-11D	8795194077_R03C01_Grn.idat	8795194077_R03C01	Primary solid Tumor	A4BD	Lung
DNA Methylation	JHU_USC	HumanMethylation450	1	TCGA-86-A456-01	TCGA-86-A456-01A-11D	8795194077_R03C02_Grn.idat	8795194077_R03C02	Primary solid Tumor	A456	Lung
DNA Methylation	JHU_USC	HumanMethylation450	1	TCGA-62-A46U-01	TCGA-62-A46U-01A-11D	8795194077_R04C01_Grn.idat	8795194077_R04C01	Primary solid Tumor	A46U	Lung
DNA Methylation	JHU_USC	HumanMethylation450	1	TCGA-44-A47A-01	TCGA-44-A47A-01A-21D	8795194077_R04C02_Grn.idat	8795194077_R04C02	Primary solid Tumor	A47A	Lung
DNA Methylation	JHU_USC	HumanMethylation450	1	TCGA-38-A44F-01	TCGA-38-A44F-01A-11D	8795194077_R05C01_Grn.idat	8795194077_R05C01	Primary solid Tumor	A44F	Lung
DNA Methylation	JHU_USC	HumanMethylation450	1	TCGA-62-A46Y-01	TCGA-62-A46Y-01A-11D	8795194077_R05C02_Grn.idat	8795194077_R05C02	Primary solid Tumor	A46Y	Lung
DNA Methylation	JHU_USC	HumanMethylation450	1	TCGA-55-A491-01	TCGA-55-A491-01A-11D	8795194077_R06C01_Grn.idat	8795194077_R06C01	Primary solid Tumor	A491	Lung
DNA Methylation	JHU_USC	HumanMethylation450	1	TCGA-62-A470-01	TCGA-62-A470-01A-11D	8795194077_R06C02_Grn.idat	8795194077_R06C02	Primary solid Tumor	A470	Lung
DNA Methylation	JHU_USC	HumanMethylation450	1	TCGA-J2-A4AD-01	TCGA-J2-A4AD-01A-11D	8795194104_R01C01_Grn.idat	8795194104_R01C01	Primary solid Tumor	A4AD	Lung
DNA Methylation	JHU_USC	HumanMethylation450	1	TCGA-55-A4DG-01	TCGA-55-A4DG-01A-11D	8795194104_R01C02_Grn.idat	8795194104_R01C02	Primary solid Tumor	A4DG	Lung
DNA Methylation	JHU_USC	HumanMethylation450	1	TCGA-62-A472-01	TCGA-62-A472-01A-11D	8795194104_R02C01_Grn.idat	8795194104_R02C01	Primary solid Tumor	A472	Lung
DNA Methylation	JHU_USC	HumanMethylation450	1	TCGA-62-A471-01	TCGA-62-A471-01A-12D	8795194104_R02C02_Grn.idat	8795194104_R02C02	Primary solid Tumor	A471	Lung
DNA Methylation	JHU_USC	HumanMethylation450	1	TCGA-55-A48X-01	TCGA-55-A48X-01A-11D	8795194104_R03C01_Grn.idat	8795194104_R03C01	Primary solid Tumor	A48X	Lung
DNA Methylation	JHU_USC	HumanMethylation450	1	TCGA-91-A4BC-01	TCGA-91-A4BC-01A-11D	8795194104_R04C01_Grn.idat	8795194104_R04C01	Primary solid Tumor	A4BC	Lung
DNA Methylation	JHU_USC	HumanMethylation450	1	TCGA-55-A490-01	TCGA-55-A490-01A-11D	8795194104_R05C01_Grn.idat	8795194104_R05C01	Primary solid Tumor	A490	Lung
DNA Methylation	JHU_USC	HumanMethylation450	1	TCGA-44-A479-01	TCGA-44-A479-01A-31D	8795194104_R06C01_Grn.idat	8795194104_R06C01	Primary solid Tumor	A479	Lung
DNA Methylation	JHU_USC	HumanMethylation450	1	TCGA-MP-A5C7-01	TCGA-MP-A5C7-01A-11D	9285451185_R01C02_Grn.idat	9285451185_R01C02	Primary solid Tumor	A5C7	Lung
DNA Methylation	JHU_USC	HumanMethylation450	1	TCGA-44-2665-01	TCGA-44-2665-01B-06D	9305216007_R04C02_Grn.idat	9305216007_R04C02	Primary solid Tumor	2665	Lung
DNA Methylation	JHU_USC	HumanMethylation450	1	TCGA-44-2666-01	TCGA-44-2666-01B-02D	9305216007_R06C02_Grn.idat	9305216007_R06C02	Primary solid Tumor	2666	Lung
DNA Methylation	JHU_USC	HumanMethylation450	1	TCGA-44-2668-01	TCGA-44-2668-01B-02D	9305216009_R02C01_Grn.idat	9305216009_R02C01	Primary solid Tumor	2668	Lung
