# Supplementary material for: DiffVar: a new method for detecting differential variability with application to methylation in cancer and aging
Source: Genome Biol. 2014 Sep 23;15(9):465. doi: 10.1186/s13059-014-0465-4 (PMC4210618; doi:10.1186/s13059-014-0465-4)
Supplement: Additional file 7: Table S5. — Sample information for the prostate cancer data. [file 13059_2014_465_MOESM7_ESM.xlsx]

## Sheet: SupplementaryTable4
Table S5 Sample information for the prostate cancer TCGA dataset
Platform.Type	Center	Platform	Level	Sample	Barcode	File.Name	Basename	group	HID	Tissue
DNA Methylation	JHU_USC	HumanMethylation450	1	TCGA-EJ-5499-01	TCGA-EJ-5499-01A-01D-1578-05	6264496012_R01C01_Grn.idat	6264496012_R01C01	Primary solid Tumor	5499	Prostate
DNA Methylation	JHU_USC	HumanMethylation450	1	TCGA-EJ-5498-01	TCGA-EJ-5498-01A-01D-1578-05	6264496012_R01C02_Grn.idat	6264496012_R01C02	Primary solid Tumor	5498	Prostate
DNA Methylation	JHU_USC	HumanMethylation450	1	TCGA-CH-5772-01	TCGA-CH-5772-01A-11D-1578-05	6264496012_R02C01_Grn.idat	6264496012_R02C01	Primary solid Tumor	5772	Prostate
DNA Methylation	JHU_USC	HumanMethylation450	1	TCGA-EJ-5527-01	TCGA-EJ-5527-01A-01D-1578-05	6264496012_R03C01_Grn.idat	6264496012_R03C01	Primary solid Tumor	5527	Prostate
DNA Methylation	JHU_USC	HumanMethylation450	1	TCGA-EJ-5510-01	TCGA-EJ-5510-01A-01D-1578-05	6264496012_R03C02_Grn.idat	6264496012_R03C02	Primary solid Tumor	5510	Prostate
DNA Methylation	JHU_USC	HumanMethylation450	1	TCGA-CH-5764-11	TCGA-CH-5764-11A-01D-1578-05	6264496012_R04C01_Grn.idat	6264496012_R04C01	Solid Tissue Normal	5764	Prostate
DNA Methylation	JHU_USC	HumanMethylation450	1	TCGA-CH-5771-01	TCGA-CH-5771-01A-21D-1578-05	6264496012_R04C02_Grn.idat	6264496012_R04C02	Primary solid Tumor	5771	Prostate
DNA Methylation	JHU_USC	HumanMethylation450	1	TCGA-CH-5765-01	TCGA-CH-5765-01A-11D-1578-05	6264496012_R05C01_Grn.idat	6264496012_R05C01	Primary solid Tumor	5765	Prostate
DNA Methylation	JHU_USC	HumanMethylation450	1	TCGA-EJ-5497-01	TCGA-EJ-5497-01A-02D-1578-05	6264496012_R05C02_Grn.idat	6264496012_R05C02	Primary solid Tumor	5497	Prostate
DNA Methylation	JHU_USC	HumanMethylation450	1	TCGA-CH-5771-11	TCGA-CH-5771-11A-01D-1578-05	6264496012_R06C01_Grn.idat	6264496012_R06C01	Solid Tissue Normal	5771	Prostate
DNA Methylation	JHU_USC	HumanMethylation450	1	TCGA-EJ-5531-01	TCGA-EJ-5531-01A-01D-1578-05	6264496012_R06C02_Grn.idat	6264496012_R06C02	Primary solid Tumor	5531	Prostate
DNA Methylation	JHU_USC	HumanMethylation450	1	TCGA-CH-5763-11	TCGA-CH-5763-11A-01D-1578-05	6264496025_R01C01_Grn.idat	6264496025_R01C01	Solid Tissue Normal	5763	Prostate
DNA Methylation	JHU_USC	HumanMethylation450	1	TCGA-EJ-5507-01	TCGA-EJ-5507-01A-01D-1578-05	6264496025_R02C01_Grn.idat	6264496025_R02C01	Primary solid Tumor	5507	Prostate
DNA Methylation	JHU_USC	HumanMethylation450	1	TCGA-CH-5789-01	TCGA-CH-5789-01A-11D-1578-05	6264496025_R03C01_Grn.idat	6264496025_R03C01	Primary solid Tumor	5789	Prostate
DNA Methylation	JHU_USC	HumanMethylation450	1	TCGA-EJ-5524-01	TCGA-EJ-5524-01A-01D-1578-05	6264496025_R04C01_Grn.idat	6264496025_R04C01	Primary solid Tumor	5524	Prostate
DNA Methylation	JHU_USC	HumanMethylation450	1	TCGA-EJ-5495-01	TCGA-EJ-5495-01A-01D-1578-05	6264496027_R01C01_Grn.idat	6264496027_R01C01	Primary solid Tumor	5495	Prostate
DNA Methylation	JHU_USC	HumanMethylation450	1	TCGA-CH-5754-01	TCGA-CH-5754-01A-11D-1578-05	6264496027_R01C02_Grn.idat	6264496027_R01C02	Primary solid Tumor	5754	Prostate
DNA Methylation	JHU_USC	HumanMethylation450	1	TCGA-EJ-5504-01	TCGA-EJ-5504-01A-01D-1578-05	6264496027_R02C01_Grn.idat	6264496027_R02C01	Primary solid Tumor	5504	Prostate
DNA Methylation	JHU_USC	HumanMethylation450	1	TCGA-CH-5762-01	TCGA-CH-5762-01A-11D-1578-05	6264496027_R02C02_Grn.idat	6264496027_R02C02	Primary solid Tumor	5762	Prostate
DNA Methylation	JHU_USC	HumanMethylation450	1	TCGA-EJ-5496-01	TCGA-EJ-5496-01A-01D-1578-05	6264496027_R03C01_Grn.idat	6264496027_R03C01	Primary solid Tumor	5496	Prostate
DNA Methylation	JHU_USC	HumanMethylation450	1	TCGA-EJ-5509-01	TCGA-EJ-5509-01A-01D-1578-05	6264496027_R03C02_Grn.idat	6264496027_R03C02	Primary solid Tumor	5509	Prostate
DNA Methylation	JHU_USC	HumanMethylation450	1	TCGA-CH-5763-01	TCGA-CH-5763-01A-11D-1578-05	6264496027_R04C01_Grn.idat	6264496027_R04C01	Primary solid Tumor	5763	Prostate
DNA Methylation	JHU_USC	HumanMethylation450	1	TCGA-EJ-5505-01	TCGA-EJ-5505-01A-01D-1578-05	6264496027_R04C02_Grn.idat	6264496027_R04C02	Primary solid Tumor	5505	Prostate
DNA Methylation	JHU_USC	HumanMethylation450	1	TCGA-EJ-5512-01	TCGA-EJ-5512-01A-01D-1578-05	6264496027_R05C01_Grn.idat	6264496027_R05C01	Primary solid Tumor	5512	Prostate
DNA Methylation	JHU_USC	HumanMethylation450	1	TCGA-CH-5762-11	TCGA-CH-5762-11A-01D-1578-05	6264496027_R05C02_Grn.idat	6264496027_R05C02	Solid Tissue Normal	5762	Prostate
DNA Methylation	JHU_USC	HumanMethylation450	1	TCGA-CH-5772-11	TCGA-CH-5772-11A-01D-1578-05	6264496027_R06C02_Grn.idat	6264496027_R06C02	Solid Tissue Normal	5772	Prostate
DNA Methylation	JHU_USC	HumanMethylation450	1	TCGA-CH-5744-01	TCGA-CH-5744-01A-11D-1578-05	6264496033_R01C01_Grn.idat	6264496033_R01C01	Primary solid Tumor	5744	Prostate
DNA Methylation	JHU_USC	HumanMethylation450	1	TCGA-CH-5792-01	TCGA-CH-5792-01A-11D-1578-05	6264496033_R01C02_Grn.idat	6264496033_R01C02	Primary solid Tumor	5792	Prostate
DNA Methylation	JHU_USC	HumanMethylation450	1	TCGA-EJ-5522-01	TCGA-EJ-5522-01A-01D-1578-05	6264496033_R02C01_Grn.idat	6264496033_R02C01	Primary solid Tumor	5522	Prostate
DNA Methylation	JHU_USC	HumanMethylation450	1	TCGA-EJ-5532-01	TCGA-EJ-5532-01A-01D-1578-05	6264496033_R02C02_Grn.idat	6264496033_R02C02	Primary solid Tumor	5532	Prostate
DNA Methylation	JHU_USC	HumanMethylation450	1	TCGA-CH-5741-01	TCGA-CH-5741-01A-11D-1578-05	6264496033_R03C01_Grn.idat	6264496033_R03C01	Primary solid Tumor	5741	Prostate
DNA Methylation	JHU_USC	HumanMethylation450	1	TCGA-CH-5750-01	TCGA-CH-5750-01A-11D-1578-05	6264496033_R03C02_Grn.idat	6264496033_R03C02	Primary solid Tumor	5750	Prostate
DNA Methylation	JHU_USC	HumanMethylation450	1	TCGA-EJ-5501-01	TCGA-EJ-5501-01A-01D-1578-05	6264496033_R04C01_Grn.idat	6264496033_R04C01	Primary solid Tumor	5501	Prostate
DNA Methylation	JHU_USC	HumanMethylation450	1	TCGA-EJ-5515-01	TCGA-EJ-5515-01A-01D-1578-05	6264496033_R04C02_Grn.idat	6264496033_R04C02	Primary solid Tumor	5515	Prostate
DNA Methylation	JHU_USC	HumanMethylation450	1	TCGA-CH-5761-01	TCGA-CH-5761-01A-11D-1578-05	6264496033_R05C01_Grn.idat	6264496033_R05C01	Primary solid Tumor	5761	Prostate
DNA Methylation	JHU_USC	HumanMethylation450	1	TCGA-CH-5739-01	TCGA-CH-5739-01A-11D-1578-05	6264496033_R05C02_Grn.idat	6264496033_R05C02	Primary solid Tumor	5739	Prostate
DNA Methylation	JHU_USC	HumanMethylation450	1	TCGA-CH-5737-01	TCGA-CH-5737-01A-11D-1578-05	6264496033_R06C01_Grn.idat	6264496033_R06C01	Primary solid Tumor	5737	Prostate
DNA Methylation	JHU_USC	HumanMethylation450	1	TCGA-CH-5743-01	TCGA-CH-5743-01A-21D-1578-05	6264496033_R06C02_Grn.idat	6264496033_R06C02	Primary solid Tumor	5743	Prostate
DNA Methylation	JHU_USC	HumanMethylation450	1	TCGA-EJ-5514-01	TCGA-EJ-5514-01A-01D-1578-05	6264496045_R01C01_Grn.idat	6264496045_R01C01	Primary solid Tumor	5514	Prostate
DNA Methylation	JHU_USC	HumanMethylation450	1	TCGA-CH-5738-01	TCGA-CH-5738-01A-11D-1578-05	6264496045_R01C02_Grn.idat	6264496045_R01C02	Primary solid Tumor	5738	Prostate
DNA Methylation	JHU_USC	HumanMethylation450	1	TCGA-EJ-5530-01	TCGA-EJ-5530-01A-01D-1578-05	6264496045_R02C01_Grn.idat	6264496045_R02C01	Primary solid Tumor	5530	Prostate
DNA Methylation	JHU_USC	HumanMethylation450	1	TCGA-CH-5745-01	TCGA-CH-5745-01A-11D-1578-05	6264496045_R02C02_Grn.idat	6264496045_R02C02	Primary solid Tumor	5745	Prostate
DNA Methylation	JHU_USC	HumanMethylation450	1	TCGA-CH-5766-01	TCGA-CH-5766-01A-11D-1578-05	6264496045_R03C01_Grn.idat	6264496045_R03C01	Primary solid Tumor	5766	Prostate
DNA Methylation	JHU_USC	HumanMethylation450	1	TCGA-CH-5768-11	TCGA-CH-5768-11A-01D-1578-05	6264496045_R03C02_Grn.idat	6264496045_R03C02	Solid Tissue Normal	5768	Prostate
DNA Methylation	JHU_USC	HumanMethylation450	1	TCGA-CH-5752-01	TCGA-CH-5752-01A-11D-1578-05	6264496045_R04C01_Grn.idat	6264496045_R04C01	Primary solid Tumor	5752	Prostate
DNA Methylation	JHU_USC	HumanMethylation450	1	TCGA-EJ-5517-01	TCGA-EJ-5517-01A-01D-1578-05	6264496045_R04C02_Grn.idat	6264496045_R04C02	Primary solid Tumor	5517	Prostate
DNA Methylation	JHU_USC	HumanMethylation450	1	TCGA-CH-5769-01	TCGA-CH-5769-01A-11D-1578-05	6264496045_R05C01_Grn.idat	6264496045_R05C01	Primary solid Tumor	5769	Prostate
DNA Methylation	JHU_USC	HumanMethylation450	1	TCGA-CH-5794-01	TCGA-CH-5794-01A-11D-1578-05	6264496045_R05C02_Grn.idat	6264496045_R05C02	Primary solid Tumor	5794	Prostate
DNA Methylation	JHU_USC	HumanMethylation450	1	TCGA-CH-5751-01	TCGA-CH-5751-01A-11D-1578-05	6264496045_R06C01_Grn.idat	6264496045_R06C01	Primary solid Tumor	5751	Prostate
DNA Methylation	JHU_USC	HumanMethylation450	1	TCGA-CH-5764-01	TCGA-CH-5764-01A-21D-1578-05	6264496045_R06C02_Grn.idat	6264496045_R06C02	Primary solid Tumor	5764	Prostate
DNA Methylation	JHU_USC	HumanMethylation450	1	TCGA-CH-5788-01	TCGA-CH-5788-01A-11D-1578-05	6264496046_R01C01_Grn.idat	6264496046_R01C01	Primary solid Tumor	5788	Prostate
DNA Methylation	JHU_USC	HumanMethylation450	1	TCGA-EJ-5516-01	TCGA-EJ-5516-01A-01D-1578-05	6264496046_R01C02_Grn.idat	6264496046_R01C02	Primary solid Tumor	5516	Prostate
DNA Methylation	JHU_USC	HumanMethylation450	1	TCGA-EJ-5521-01	TCGA-EJ-5521-01A-01D-1578-05	6264496046_R02C01_Grn.idat	6264496046_R02C01	Primary solid Tumor	5521	Prostate
DNA Methylation	JHU_USC	HumanMethylation450	1	TCGA-EJ-5511-01	TCGA-EJ-5511-01A-01D-1578-05	6264496046_R02C02_Grn.idat	6264496046_R02C02	Primary solid Tumor	5511	Prostate
DNA Methylation	JHU_USC	HumanMethylation450	1	TCGA-CH-5791-01	TCGA-CH-5791-01A-11D-1578-05	6264496046_R03C01_Grn.idat	6264496046_R03C01	Primary solid Tumor	5791	Prostate
DNA Methylation	JHU_USC	HumanMethylation450	1	TCGA-CH-5766-11	TCGA-CH-5766-11A-01D-1578-05	6264496046_R03C02_Grn.idat	6264496046_R03C02	Solid Tissue Normal	5766	Prostate
DNA Methylation	JHU_USC	HumanMethylation450	1	TCGA-EJ-5494-01	TCGA-EJ-5494-01A-01D-1578-05	6264496046_R04C01_Grn.idat	6264496046_R04C01	Primary solid Tumor	5494	Prostate
DNA Methylation	JHU_USC	HumanMethylation450	1	TCGA-EJ-5503-01	TCGA-EJ-5503-01A-01D-1578-05	6264496046_R04C02_Grn.idat	6264496046_R04C02	Primary solid Tumor	5503	Prostate
DNA Methylation	JHU_USC	HumanMethylation450	1	TCGA-CH-5746-01	TCGA-CH-5746-01A-11D-1578-05	6264496046_R05C01_Grn.idat	6264496046_R05C01	Primary solid Tumor	5746	Prostate
DNA Methylation	JHU_USC	HumanMethylation450	1	TCGA-EJ-5519-01	TCGA-EJ-5519-01A-01D-1578-05	6264496046_R05C02_Grn.idat	6264496046_R05C02	Primary solid Tumor	5519	Prostate
DNA Methylation	JHU_USC	HumanMethylation450	1	TCGA-CH-5768-01	TCGA-CH-5768-01A-11D-1578-05	6264496046_R06C01_Grn.idat	6264496046_R06C01	Primary solid Tumor	5768	Prostate
DNA Methylation	JHU_USC	HumanMethylation450	1	TCGA-EJ-5508-01	TCGA-EJ-5508-01A-02D-1578-05	6264496046_R06C02_Grn.idat	6264496046_R06C02	Primary solid Tumor	5508	Prostate
DNA Methylation	JHU_USC	HumanMethylation450	1	TCGA-CH-5753-01	TCGA-CH-5753-01A-11D-1578-05	6264496047_R01C01_Grn.idat	6264496047_R01C01	Primary solid Tumor	5753	Prostate
DNA Methylation	JHU_USC	HumanMethylation450	1	TCGA-CH-5740-01	TCGA-CH-5740-01A-11D-1578-05	6264496047_R01C02_Grn.idat	6264496047_R01C02	Primary solid Tumor	5740	Prostate
DNA Methylation	JHU_USC	HumanMethylation450	1	TCGA-CH-5748-01	TCGA-CH-5748-01A-11D-1578-05	6264496047_R02C01_Grn.idat	6264496047_R02C01	Primary solid Tumor	5748	Prostate
DNA Methylation	JHU_USC	HumanMethylation450	1	TCGA-EJ-5526-01	TCGA-EJ-5526-01A-01D-1578-05	6264496047_R02C02_Grn.idat	6264496047_R02C02	Primary solid Tumor	5526	Prostate
DNA Methylation	JHU_USC	HumanMethylation450	1	TCGA-EJ-5525-01	TCGA-EJ-5525-01A-01D-1578-05	6264496047_R03C01_Grn.idat	6264496047_R03C01	Primary solid Tumor	5525	Prostate
DNA Methylation	JHU_USC	HumanMethylation450	1	TCGA-EJ-5518-01	TCGA-EJ-5518-01A-01D-1578-05	6264496047_R03C02_Grn.idat	6264496047_R03C02	Primary solid Tumor	5518	Prostate
DNA Methylation	JHU_USC	HumanMethylation450	1	TCGA-CH-5765-11	TCGA-CH-5765-11A-01D-1578-05	6264496047_R04C01_Grn.idat	6264496047_R04C01	Solid Tissue Normal	5765	Prostate
DNA Methylation	JHU_USC	HumanMethylation450	1	TCGA-CH-5790-01	TCGA-CH-5790-01A-11D-1578-05	6264496047_R04C02_Grn.idat	6264496047_R04C02	Primary solid Tumor	5790	Prostate
DNA Methylation	JHU_USC	HumanMethylation450	1	TCGA-EJ-5542-01	TCGA-EJ-5542-01A-01D-1578-05	6264496047_R05C01_Grn.idat	6264496047_R05C01	Primary solid Tumor	5542	Prostate
DNA Methylation	JHU_USC	HumanMethylation450	1	TCGA-EJ-5502-01	TCGA-EJ-5502-01A-01D-1578-05	6264496047_R05C02_Grn.idat	6264496047_R05C02	Primary solid Tumor	5502	Prostate
DNA Methylation	JHU_USC	HumanMethylation450	1	TCGA-EJ-5506-01	TCGA-EJ-5506-01A-01D-1578-05	6264496047_R06C01_Grn.idat	6264496047_R06C01	Primary solid Tumor	5506	Prostate
DNA Methylation	JHU_USC	HumanMethylation450	1	TCGA-CH-5761-11	TCGA-CH-5761-11A-01D-1578-05	6264496047_R06C02_Grn.idat	6264496047_R06C02	Solid Tissue Normal	5761	Prostate
DNA Methylation	JHU_USC	HumanMethylation450	1	TCGA-G9-6499-11	TCGA-G9-6499-11A-02D-1963-05	6285609053_R05C02_Grn.idat	6285609053_R05C02	Solid Tissue Normal	6499	Prostate
DNA Methylation	JHU_USC	HumanMethylation450	1	TCGA-HC-7081-01	TCGA-HC-7081-01A-11D-1963-05	6285609053_R06C02_Grn.idat	6285609053_R06C02	Primary solid Tumor	7081	Prostate
DNA Methylation	JHU_USC	HumanMethylation450	1	TCGA-G9-6369-01	TCGA-G9-6369-01A-21D-1963-05	6285609054_R01C01_Grn.idat	6285609054_R01C01	Primary solid Tumor	6369	Prostate
DNA Methylation	JHU_USC	HumanMethylation450	1	TCGA-EJ-7125-01	TCGA-EJ-7125-01A-11D-1963-05	6285609054_R02C01_Grn.idat	6285609054_R02C01	Primary solid Tumor	7125	Prostate
DNA Methylation	JHU_USC	HumanMethylation450	1	TCGA-HC-7075-01	TCGA-HC-7075-01A-11D-1963-05	6285609054_R02C02_Grn.idat	6285609054_R02C02	Primary solid Tumor	7075	Prostate
DNA Methylation	JHU_USC	HumanMethylation450	1	TCGA-G9-6338-01	TCGA-G9-6338-01A-12D-1963-05	6285609054_R03C01_Grn.idat	6285609054_R03C01	Primary solid Tumor	6338	Prostate
DNA Methylation	JHU_USC	HumanMethylation450	1	TCGA-G9-6329-01	TCGA-G9-6329-01A-13D-1963-05	6285609054_R03C02_Grn.idat	6285609054_R03C02	Primary solid Tumor	6329	Prostate
DNA Methylation	JHU_USC	HumanMethylation450	1	TCGA-G9-6342-11	TCGA-G9-6342-11A-02D-1963-05	6285609054_R04C01_Grn.idat	6285609054_R04C01	Solid Tissue Normal	6342	Prostate
DNA Methylation	JHU_USC	HumanMethylation450	1	TCGA-HC-7080-01	TCGA-HC-7080-01A-11D-1963-05	6285609054_R04C02_Grn.idat	6285609054_R04C02	Primary solid Tumor	7080	Prostate
DNA Methylation	JHU_USC	HumanMethylation450	1	TCGA-G9-6361-01	TCGA-G9-6361-01A-21D-1963-05	6285609054_R05C01_Grn.idat	6285609054_R05C01	Primary solid Tumor	6361	Prostate
DNA Methylation	JHU_USC	HumanMethylation450	1	TCGA-G9-6353-01	TCGA-G9-6353-01A-11D-1963-05	6285609054_R05C02_Grn.idat	6285609054_R05C02	Primary solid Tumor	6353	Prostate
DNA Methylation	JHU_USC	HumanMethylation450	1	TCGA-G9-6377-01	TCGA-G9-6377-01A-11D-1963-05	6285609054_R06C01_Grn.idat	6285609054_R06C01	Primary solid Tumor	6377	Prostate
DNA Methylation	JHU_USC	HumanMethylation450	1	TCGA-HC-7079-01	TCGA-HC-7079-01A-11D-1963-05	6285609054_R06C02_Grn.idat	6285609054_R06C02	Primary solid Tumor	7079	Prostate
DNA Methylation	JHU_USC	HumanMethylation450	1	TCGA-EJ-7123-11	TCGA-EJ-7123-11A-01D-1963-05	6285609068_R01C01_Grn.idat	6285609068_R01C01	Solid Tissue Normal	7123	Prostate
DNA Methylation	JHU_USC	HumanMethylation450	1	TCGA-G9-6351-11	TCGA-G9-6351-11A-01D-1963-05	6285609068_R02C01_Grn.idat	6285609068_R02C01	Solid Tissue Normal	6351	Prostate
DNA Methylation	JHU_USC	HumanMethylation450	1	TCGA-G9-6499-01	TCGA-G9-6499-01A-12D-1963-05	6285609068_R03C01_Grn.idat	6285609068_R03C01	Primary solid Tumor	6499	Prostate
DNA Methylation	JHU_USC	HumanMethylation450	1	TCGA-G9-6351-01	TCGA-G9-6351-01A-21D-1963-05	6285609068_R04C01_Grn.idat	6285609068_R04C01	Primary solid Tumor	6351	Prostate
DNA Methylation	JHU_USC	HumanMethylation450	1	TCGA-G9-6343-01	TCGA-G9-6343-01A-21D-1963-05	6285609068_R05C01_Grn.idat	6285609068_R05C01	Primary solid Tumor	6343	Prostate
DNA Methylation	JHU_USC	HumanMethylation450	1	TCGA-G9-7525-01	TCGA-G9-7525-01A-31D-2261-05	6285633019_R01C02_Grn.idat	6285633019_R01C02	Primary solid Tumor	7525	Prostate
DNA Methylation	JHU_USC	HumanMethylation450	1	TCGA-HC-8266-01	TCGA-HC-8266-01A-11D-2261-05	6285633019_R02C01_Grn.idat	6285633019_R02C01	Primary solid Tumor	8266	Prostate
DNA Methylation	JHU_USC	HumanMethylation450	1	TCGA-J4-8198-01	TCGA-J4-8198-01A-11D-2261-05	6285633019_R02C02_Grn.idat	6285633019_R02C02	Primary solid Tumor	8198	Prostate
DNA Methylation	JHU_USC	HumanMethylation450	1	TCGA-HC-8257-01	TCGA-HC-8257-01A-11D-2261-05	6285633019_R03C02_Grn.idat	6285633019_R03C02	Primary solid Tumor	8257	Prostate
DNA Methylation	JHU_USC	HumanMethylation450	1	TCGA-G9-7519-01	TCGA-G9-7519-01A-11D-2261-05	6285633019_R04C01_Grn.idat	6285633019_R04C01	Primary solid Tumor	7519	Prostate
DNA Methylation	JHU_USC	HumanMethylation450	1	TCGA-HC-8260-01	TCGA-HC-8260-01A-11D-2261-05	6285633019_R04C02_Grn.idat	6285633019_R04C02	Primary solid Tumor	8260	Prostate
DNA Methylation	JHU_USC	HumanMethylation450	1	TCGA-HC-8262-01	TCGA-HC-8262-01A-11D-2261-05	6285633019_R05C01_Grn.idat	6285633019_R05C01	Primary solid Tumor	8262	Prostate
DNA Methylation	JHU_USC	HumanMethylation450	1	TCGA-HC-8259-01	TCGA-HC-8259-01A-11D-2261-05	6285633019_R05C02_Grn.idat	6285633019_R05C02	Primary solid Tumor	8259	Prostate
DNA Methylation	JHU_USC	HumanMethylation450	1	TCGA-G9-7521-01	TCGA-G9-7521-01A-11D-2261-05	6285633019_R06C02_Grn.idat	6285633019_R06C02	Primary solid Tumor	7521	Prostate
DNA Methylation	JHU_USC	HumanMethylation450	1	TCGA-G9-7522-01	TCGA-G9-7522-01A-11D-2261-05	6285633020_R01C01_Grn.idat	6285633020_R01C01	Primary solid Tumor	7522	Prostate
DNA Methylation	JHU_USC	HumanMethylation450	1	TCGA-G9-7510-01	TCGA-G9-7510-01A-11D-2261-05	6285633020_R01C02_Grn.idat	6285633020_R01C02	Primary solid Tumor	7510	Prostate
DNA Methylation	JHU_USC	HumanMethylation450	1	TCGA-G9-7523-01	TCGA-G9-7523-01A-11D-2261-05	6285633020_R02C01_Grn.idat	6285633020_R02C01	Primary solid Tumor	7523	Prostate
DNA Methylation	JHU_USC	HumanMethylation450	1	TCGA-EJ-7797-01	TCGA-EJ-7797-01A-11D-2261-05	6285633020_R02C02_Grn.idat	6285633020_R02C02	Primary solid Tumor	7797	Prostate
DNA Methylation	JHU_USC	HumanMethylation450	1	TCGA-HC-8256-01	TCGA-HC-8256-01A-11D-2261-05	6285633020_R03C01_Grn.idat	6285633020_R03C01	Primary solid Tumor	8256	Prostate
DNA Methylation	JHU_USC	HumanMethylation450	1	TCGA-EJ-7321-01	TCGA-EJ-7321-01A-31D-2261-05	6285633020_R03C02_Grn.idat	6285633020_R03C02	Primary solid Tumor	7321	Prostate
DNA Methylation	JHU_USC	HumanMethylation450	1	TCGA-EJ-7793-01	TCGA-EJ-7793-01A-31D-2261-05	6285633020_R05C01_Grn.idat	6285633020_R05C01	Primary solid Tumor	7793	Prostate
DNA Methylation	JHU_USC	HumanMethylation450	1	TCGA-HC-7211-01	TCGA-HC-7211-01A-11D-2116-05	6285633107_R05C02_Grn.idat	6285633107_R05C02	Primary solid Tumor	7211	Prostate
DNA Methylation	JHU_USC	HumanMethylation450	1	TCGA-G9-6373-11	TCGA-G9-6373-11A-01D-1787-05	6929718002_R01C01_Grn.idat	6929718002_R01C01	Solid Tissue Normal	6373	Prostate
DNA Methylation	JHU_USC	HumanMethylation450	1	TCGA-G9-6496-01	TCGA-G9-6496-01A-11D-1787-05	6929718002_R01C02_Grn.idat	6929718002_R01C02	Primary solid Tumor	6496	Prostate
DNA Methylation	JHU_USC	HumanMethylation450	1	TCGA-CH-5767-11	TCGA-CH-5767-11B-01D-1787-05	6929718002_R02C01_Grn.idat	6929718002_R02C01	Solid Tissue Normal	5767	Prostate
DNA Methylation	JHU_USC	HumanMethylation450	1	TCGA-G9-6494-01	TCGA-G9-6494-01A-11D-1787-05	6929718002_R02C02_Grn.idat	6929718002_R02C02	Primary solid Tumor	6494	Prostate
DNA Methylation	JHU_USC	HumanMethylation450	1	TCGA-G9-6370-01	TCGA-G9-6370-01A-11D-1787-05	6929718002_R03C01_Grn.idat	6929718002_R03C01	Primary solid Tumor	6370	Prostate
DNA Methylation	JHU_USC	HumanMethylation450	1	TCGA-G9-6362-01	TCGA-G9-6362-01A-11D-1787-05	6929718002_R03C02_Grn.idat	6929718002_R03C02	Primary solid Tumor	6362	Prostate
DNA Methylation	JHU_USC	HumanMethylation450	1	TCGA-G9-6365-01	TCGA-G9-6365-01A-11D-1787-05	6929718002_R04C01_Grn.idat	6929718002_R04C01	Primary solid Tumor	6365	Prostate
DNA Methylation	JHU_USC	HumanMethylation450	1	TCGA-G9-6365-11	TCGA-G9-6365-11A-01D-1787-05	6929718002_R04C02_Grn.idat	6929718002_R04C02	Solid Tissue Normal	6365	Prostate
DNA Methylation	JHU_USC	HumanMethylation450	1	TCGA-G9-6336-01	TCGA-G9-6336-01A-11D-1787-05	6929718002_R05C01_Grn.idat	6929718002_R05C01	Primary solid Tumor	6336	Prostate
DNA Methylation	JHU_USC	HumanMethylation450	1	TCGA-G9-6348-01	TCGA-G9-6348-01A-11D-1787-05	6929718002_R05C02_Grn.idat	6929718002_R05C02	Primary solid Tumor	6348	Prostate
DNA Methylation	JHU_USC	HumanMethylation450	1	TCGA-G9-6496-11	TCGA-G9-6496-11A-01D-1787-05	6929718002_R06C01_Grn.idat	6929718002_R06C01	Solid Tissue Normal	6496	Prostate
DNA Methylation	JHU_USC	HumanMethylation450	1	TCGA-G9-6367-01	TCGA-G9-6367-01A-11D-1787-05	6929718002_R06C02_Grn.idat	6929718002_R06C02	Primary solid Tumor	6367	Prostate
DNA Methylation	JHU_USC	HumanMethylation450	1	TCGA-G9-6367-11	TCGA-G9-6367-11A-01D-1787-05	6929718008_R01C01_Grn.idat	6929718008_R01C01	Solid Tissue Normal	6367	Prostate
DNA Methylation	JHU_USC	HumanMethylation450	1	TCGA-G9-6371-01	TCGA-G9-6371-01A-11D-1787-05	6929718008_R01C02_Grn.idat	6929718008_R01C02	Primary solid Tumor	6371	Prostate
DNA Methylation	JHU_USC	HumanMethylation450	1	TCGA-G9-6362-11	TCGA-G9-6362-11A-01D-1787-05	6929718008_R02C01_Grn.idat	6929718008_R02C01	Solid Tissue Normal	6362	Prostate
DNA Methylation	JHU_USC	HumanMethylation450	1	TCGA-G9-6363-01	TCGA-G9-6363-01A-21D-1787-05	6929718008_R02C02_Grn.idat	6929718008_R02C02	Primary solid Tumor	6363	Prostate
DNA Methylation	JHU_USC	HumanMethylation450	1	TCGA-G9-6332-01	TCGA-G9-6332-01A-11D-1787-05	6929718008_R03C01_Grn.idat	6929718008_R03C01	Primary solid Tumor	6332	Prostate
DNA Methylation	JHU_USC	HumanMethylation450	1	TCGA-G9-6364-11	TCGA-G9-6364-11A-01D-1787-05	6929718008_R03C02_Grn.idat	6929718008_R03C02	Solid Tissue Normal	6364	Prostate
DNA Methylation	JHU_USC	HumanMethylation450	1	TCGA-G9-6332-11	TCGA-G9-6332-11A-01D-1787-05	6929718008_R04C01_Grn.idat	6929718008_R04C01	Solid Tissue Normal	6332	Prostate
DNA Methylation	JHU_USC	HumanMethylation450	1	TCGA-G9-6384-11	TCGA-G9-6384-11A-01D-1787-05	6929718008_R04C02_Grn.idat	6929718008_R04C02	Solid Tissue Normal	6384	Prostate
DNA Methylation	JHU_USC	HumanMethylation450	1	TCGA-G9-6373-01	TCGA-G9-6373-01A-11D-1787-05	6929718008_R05C01_Grn.idat	6929718008_R05C01	Primary solid Tumor	6373	Prostate
DNA Methylation	JHU_USC	HumanMethylation450	1	TCGA-G9-6356-01	TCGA-G9-6356-01A-11D-1787-05	6929718008_R05C02_Grn.idat	6929718008_R05C02	Primary solid Tumor	6356	Prostate
DNA Methylation	JHU_USC	HumanMethylation450	1	TCGA-G9-6364-01	TCGA-G9-6364-01A-21D-1787-05	6929718008_R06C02_Grn.idat	6929718008_R06C02	Primary solid Tumor	6364	Prostate
DNA Methylation	JHU_USC	HumanMethylation450	1	TCGA-G9-6348-11	TCGA-G9-6348-11A-01D-1787-05	6929718014_R01C01_Grn.idat	6929718014_R01C01	Solid Tissue Normal	6348	Prostate
DNA Methylation	JHU_USC	HumanMethylation450	1	TCGA-G9-6378-01	TCGA-G9-6378-01A-11D-1787-05	6929718014_R01C02_Grn.idat	6929718014_R01C02	Primary solid Tumor	6378	Prostate
DNA Methylation	JHU_USC	HumanMethylation450	1	TCGA-G9-6356-11	TCGA-G9-6356-11A-01D-1787-05	6929718014_R02C01_Grn.idat	6929718014_R02C01	Solid Tissue Normal	6356	Prostate
DNA Methylation	JHU_USC	HumanMethylation450	1	TCGA-G9-6384-01	TCGA-G9-6384-01A-11D-1787-05	6929718014_R02C02_Grn.idat	6929718014_R02C02	Primary solid Tumor	6384	Prostate
DNA Methylation	JHU_USC	HumanMethylation450	1	TCGA-G9-6385-01	TCGA-G9-6385-01A-11D-1787-05	6929718014_R03C01_Grn.idat	6929718014_R03C01	Primary solid Tumor	6385	Prostate
DNA Methylation	JHU_USC	HumanMethylation450	1	TCGA-G9-6363-11	TCGA-G9-6363-11A-01D-1787-05	6929718014_R03C02_Grn.idat	6929718014_R03C02	Solid Tissue Normal	6363	Prostate
DNA Methylation	JHU_USC	HumanMethylation450	1	TCGA-CH-5767-01	TCGA-CH-5767-01A-11D-1787-05	6929718014_R04C01_Grn.idat	6929718014_R04C01	Primary solid Tumor	5767	Prostate
DNA Methylation	JHU_USC	HumanMethylation450	1	TCGA-G9-6494-11	TCGA-G9-6494-11A-01D-1787-05	6929718014_R05C01_Grn.idat	6929718014_R05C01	Solid Tissue Normal	6494	Prostate
DNA Methylation	JHU_USC	HumanMethylation450	1	TCGA-G9-6385-11	TCGA-G9-6385-11A-01D-1787-05	6929718014_R06C01_Grn.idat	6929718014_R06C01	Solid Tissue Normal	6385	Prostate
DNA Methylation	JHU_USC	HumanMethylation450	1	TCGA-G9-6333-11	TCGA-G9-6333-11A-01D-1963-05	6929793020_R01C02_Grn.idat	6929793020_R01C02	Solid Tissue Normal	6333	Prostate
DNA Methylation	JHU_USC	HumanMethylation450	1	TCGA-G9-6342-01	TCGA-G9-6342-01A-11D-1963-05	6929793020_R02C01_Grn.idat	6929793020_R02C01	Primary solid Tumor	6342	Prostate
DNA Methylation	JHU_USC	HumanMethylation450	1	TCGA-EJ-7123-01	TCGA-EJ-7123-01A-11D-1963-05	6929793020_R02C02_Grn.idat	6929793020_R02C02	Primary solid Tumor	7123	Prostate
DNA Methylation	JHU_USC	HumanMethylation450	1	TCGA-HC-7077-01	TCGA-HC-7077-01A-11D-1963-05	6929793020_R03C01_Grn.idat	6929793020_R03C01	Primary solid Tumor	7077	Prostate
DNA Methylation	JHU_USC	HumanMethylation450	1	TCGA-G9-6333-01	TCGA-G9-6333-01A-12D-1963-05	6929793020_R04C01_Grn.idat	6929793020_R04C01	Primary solid Tumor	6333	Prostate
DNA Methylation	JHU_USC	HumanMethylation450	1	TCGA-G9-6353-11	TCGA-G9-6353-11A-02D-1963-05	6929793020_R05C01_Grn.idat	6929793020_R05C01	Solid Tissue Normal	6353	Prostate
DNA Methylation	JHU_USC	HumanMethylation450	1	TCGA-EJ-7125-11	TCGA-EJ-7125-11A-01D-1963-05	6929793020_R06C01_Grn.idat	6929793020_R06C01	Solid Tissue Normal	7125	Prostate
DNA Methylation	JHU_USC	HumanMethylation450	1	TCGA-HC-7738-01	TCGA-HC-7738-01A-11D-2116-05	7310440049_R01C01_Grn.idat	7310440049_R01C01	Primary solid Tumor	7738	Prostate
DNA Methylation	JHU_USC	HumanMethylation450	1	TCGA-HC-7737-11	TCGA-HC-7737-11A-02D-2116-05	7310440049_R01C02_Grn.idat	7310440049_R01C02	Solid Tissue Normal	7737	Prostate
DNA Methylation	JHU_USC	HumanMethylation450	1	TCGA-EJ-7782-01	TCGA-EJ-7782-01A-11D-2116-05	7310440049_R02C01_Grn.idat	7310440049_R02C01	Primary solid Tumor	7782	Prostate
DNA Methylation	JHU_USC	HumanMethylation450	1	TCGA-HC-7232-01	TCGA-HC-7232-01A-11D-2116-05	7310440049_R02C02_Grn.idat	7310440049_R02C02	Primary solid Tumor	7232	Prostate
DNA Methylation	JHU_USC	HumanMethylation450	1	TCGA-EJ-7786-01	TCGA-EJ-7786-01A-11D-2116-05	7310440049_R03C01_Grn.idat	7310440049_R03C01	Primary solid Tumor	7786	Prostate
DNA Methylation	JHU_USC	HumanMethylation450	1	TCGA-EJ-7792-11	TCGA-EJ-7792-11A-01D-2116-05	7310440049_R03C02_Grn.idat	7310440049_R03C02	Solid Tissue Normal	7792	Prostate
DNA Methylation	JHU_USC	HumanMethylation450	1	TCGA-HC-7748-01	TCGA-HC-7748-01A-11D-2116-05	7310440049_R04C01_Grn.idat	7310440049_R04C01	Primary solid Tumor	7748	Prostate
DNA Methylation	JHU_USC	HumanMethylation450	1	TCGA-HC-7742-01	TCGA-HC-7742-01A-11D-2116-05	7310440049_R04C02_Grn.idat	7310440049_R04C02	Primary solid Tumor	7742	Prostate
DNA Methylation	JHU_USC	HumanMethylation450	1	TCGA-EJ-7794-01	TCGA-EJ-7794-01A-11D-2116-05	7310440049_R05C01_Grn.idat	7310440049_R05C01	Primary solid Tumor	7794	Prostate
DNA Methylation	JHU_USC	HumanMethylation450	1	TCGA-HC-7819-01	TCGA-HC-7819-01A-11D-2116-05	7310440049_R05C02_Grn.idat	7310440049_R05C02	Primary solid Tumor	7819	Prostate
DNA Methylation	JHU_USC	HumanMethylation450	1	TCGA-HC-7737-01	TCGA-HC-7737-01A-11D-2116-05	7310440049_R06C01_Grn.idat	7310440049_R06C01	Primary solid Tumor	7737	Prostate
DNA Methylation	JHU_USC	HumanMethylation450	1	TCGA-EJ-7328-11	TCGA-EJ-7328-11A-01D-2116-05	7310440049_R06C02_Grn.idat	7310440049_R06C02	Solid Tissue Normal	7328	Prostate
DNA Methylation	JHU_USC	HumanMethylation450	1	TCGA-EJ-7791-01	TCGA-EJ-7791-01A-11D-2116-05	7310440059_R01C01_Grn.idat	7310440059_R01C01	Primary solid Tumor	7791	Prostate
DNA Methylation	JHU_USC	HumanMethylation450	1	TCGA-EJ-7788-01	TCGA-EJ-7788-01A-11D-2116-05	7310440059_R02C01_Grn.idat	7310440059_R02C01	Primary solid Tumor	7788	Prostate
DNA Methylation	JHU_USC	HumanMethylation450	1	TCGA-HI-7170-01	TCGA-HI-7170-01A-11D-2116-05	7310440059_R02C02_Grn.idat	7310440059_R02C02	Primary solid Tumor	7170	Prostate
DNA Methylation	JHU_USC	HumanMethylation450	1	TCGA-EJ-7784-11	TCGA-EJ-7784-11A-01D-2116-05	7310440059_R03C02_Grn.idat	7310440059_R03C02	Solid Tissue Normal	7784	Prostate
DNA Methylation	JHU_USC	HumanMethylation450	1	TCGA-HC-7749-01	TCGA-HC-7749-01A-11D-2116-05	7310440059_R04C01_Grn.idat	7310440059_R04C01	Primary solid Tumor	7749	Prostate
DNA Methylation	JHU_USC	HumanMethylation450	1	TCGA-EJ-7327-11	TCGA-EJ-7327-11A-01D-2116-05	7310440059_R04C02_Grn.idat	7310440059_R04C02	Solid Tissue Normal	7327	Prostate
DNA Methylation	JHU_USC	HumanMethylation450	1	TCGA-HI-7169-01	TCGA-HI-7169-01A-11D-2116-05	7310440059_R05C01_Grn.idat	7310440059_R05C01	Primary solid Tumor	7169	Prostate
DNA Methylation	JHU_USC	HumanMethylation450	1	TCGA-HC-7819-11	TCGA-HC-7819-11A-01D-2116-05	7310440059_R05C02_Grn.idat	7310440059_R05C02	Solid Tissue Normal	7819	Prostate
DNA Methylation	JHU_USC	HumanMethylation450	1	TCGA-HC-7745-11	TCGA-HC-7745-11A-01D-2116-05	7310440059_R06C01_Grn.idat	7310440059_R06C01	Solid Tissue Normal	7745	Prostate
DNA Methylation	JHU_USC	HumanMethylation450	1	TCGA-HC-7820-11	TCGA-HC-7820-11A-01D-2116-05	7310440059_R06C02_Grn.idat	7310440059_R06C02	Solid Tissue Normal	7820	Prostate
DNA Methylation	JHU_USC	HumanMethylation450	1	TCGA-EJ-7314-01	TCGA-EJ-7314-01A-31D-2116-05	7310440073_R01C01_Grn.idat	7310440073_R01C01	Primary solid Tumor	7314	Prostate
DNA Methylation	JHU_USC	HumanMethylation450	1	TCGA-HI-7171-01	TCGA-HI-7171-01A-12D-2116-05	7310440073_R01C02_Grn.idat	7310440073_R01C02	Primary solid Tumor	7171	Prostate
DNA Methylation	JHU_USC	HumanMethylation450	1	TCGA-HC-7744-01	TCGA-HC-7744-01A-11D-2116-05	7310440073_R02C01_Grn.idat	7310440073_R02C01	Primary solid Tumor	7744	Prostate
DNA Methylation	JHU_USC	HumanMethylation450	1	TCGA-HC-7213-01	TCGA-HC-7213-01A-11D-2116-05	7310440073_R02C02_Grn.idat	7310440073_R02C02	Primary solid Tumor	7213	Prostate
DNA Methylation	JHU_USC	HumanMethylation450	1	TCGA-HC-7820-01	TCGA-HC-7820-01A-11D-2116-05	7310440073_R03C01_Grn.idat	7310440073_R03C01	Primary solid Tumor	7820	Prostate
DNA Methylation	JHU_USC	HumanMethylation450	1	TCGA-EJ-7328-01	TCGA-EJ-7328-01A-31D-2116-05	7310440073_R03C02_Grn.idat	7310440073_R03C02	Primary solid Tumor	7328	Prostate
DNA Methylation	JHU_USC	HumanMethylation450	1	TCGA-EJ-7331-11	TCGA-EJ-7331-11A-01D-2116-05	7310440073_R04C01_Grn.idat	7310440073_R04C01	Solid Tissue Normal	7331	Prostate
DNA Methylation	JHU_USC	HumanMethylation450	1	TCGA-HC-7078-01	TCGA-HC-7078-01A-11D-2116-05	7310440073_R04C02_Grn.idat	7310440073_R04C02	Primary solid Tumor	7078	Prostate
DNA Methylation	JHU_USC	HumanMethylation450	1	TCGA-HC-7752-01	TCGA-HC-7752-01A-11D-2116-05	7310440073_R05C01_Grn.idat	7310440073_R05C01	Primary solid Tumor	7752	Prostate
DNA Methylation	JHU_USC	HumanMethylation450	1	TCGA-HC-7211-11	TCGA-HC-7211-11A-01D-2116-05	7310440073_R05C02_Grn.idat	7310440073_R05C02	Solid Tissue Normal	7211	Prostate
DNA Methylation	JHU_USC	HumanMethylation450	1	TCGA-HC-7747-01	TCGA-HC-7747-01A-11D-2116-05	7310440073_R06C01_Grn.idat	7310440073_R06C01	Primary solid Tumor	7747	Prostate
DNA Methylation	JHU_USC	HumanMethylation450	1	TCGA-HC-7230-01	TCGA-HC-7230-01A-11D-2116-05	7310440082_R01C01_Grn.idat	7310440082_R01C01	Primary solid Tumor	7230	Prostate
DNA Methylation	JHU_USC	HumanMethylation450	1	TCGA-HC-7818-01	TCGA-HC-7818-01A-11D-2116-05	7310440082_R01C02_Grn.idat	7310440082_R01C02	Primary solid Tumor	7818	Prostate
DNA Methylation	JHU_USC	HumanMethylation450	1	TCGA-G9-6366-01	TCGA-G9-6366-01A-11D-2116-05	7310440082_R02C01_Grn.idat	7310440082_R02C01	Primary solid Tumor	6366	Prostate
DNA Methylation	JHU_USC	HumanMethylation450	1	TCGA-EJ-7317-01	TCGA-EJ-7317-01A-31D-2116-05	7310440082_R02C02_Grn.idat	7310440082_R02C02	Primary solid Tumor	7317	Prostate
DNA Methylation	JHU_USC	HumanMethylation450	1	TCGA-EJ-7782-11	TCGA-EJ-7782-11A-01D-2116-05	7310440082_R03C01_Grn.idat	7310440082_R03C01	Solid Tissue Normal	7782	Prostate
DNA Methylation	JHU_USC	HumanMethylation450	1	TCGA-HC-7212-01	TCGA-HC-7212-01A-11D-2116-05	7310440082_R03C02_Grn.idat	7310440082_R03C02	Primary solid Tumor	7212	Prostate
DNA Methylation	JHU_USC	HumanMethylation450	1	TCGA-EJ-7115-01	TCGA-EJ-7115-01A-11D-2116-05	7310440082_R04C01_Grn.idat	7310440082_R04C01	Primary solid Tumor	7115	Prostate
DNA Methylation	JHU_USC	HumanMethylation450	1	TCGA-EJ-7794-11	TCGA-EJ-7794-11A-01D-2116-05	7310440082_R04C02_Grn.idat	7310440082_R04C02	Solid Tissue Normal	7794	Prostate
DNA Methylation	JHU_USC	HumanMethylation450	1	TCGA-EJ-7789-01	TCGA-EJ-7789-01A-11D-2116-05	7310440082_R05C01_Grn.idat	7310440082_R05C01	Primary solid Tumor	7789	Prostate
DNA Methylation	JHU_USC	HumanMethylation450	1	TCGA-EJ-7786-11	TCGA-EJ-7786-11A-01D-2116-05	7310440082_R05C02_Grn.idat	7310440082_R05C02	Solid Tissue Normal	7786	Prostate
DNA Methylation	JHU_USC	HumanMethylation450	1	TCGA-HC-7233-01	TCGA-HC-7233-01A-11D-2116-05	7310440082_R06C01_Grn.idat	7310440082_R06C01	Primary solid Tumor	7233	Prostate
DNA Methylation	JHU_USC	HumanMethylation450	1	TCGA-HC-7752-11	TCGA-HC-7752-11A-01D-2116-05	7310440082_R06C02_Grn.idat	7310440082_R06C02	Solid Tissue Normal	7752	Prostate
DNA Methylation	JHU_USC	HumanMethylation450	1	TCGA-EJ-7785-01	TCGA-EJ-7785-01A-11D-2116-05	7310440095_R01C01_Grn.idat	7310440095_R01C01	Primary solid Tumor	7785	Prostate
DNA Methylation	JHU_USC	HumanMethylation450	1	TCGA-HC-7821-01	TCGA-HC-7821-01A-12D-2116-05	7310440095_R01C02_Grn.idat	7310440095_R01C02	Primary solid Tumor	7821	Prostate
DNA Methylation	JHU_USC	HumanMethylation450	1	TCGA-H9-7775-01	TCGA-H9-7775-01A-11D-2116-05	7310440095_R02C01_Grn.idat	7310440095_R02C01	Primary solid Tumor	7775	Prostate
DNA Methylation	JHU_USC	HumanMethylation450	1	TCGA-HC-7209-01	TCGA-HC-7209-01A-11D-2116-05	7310440095_R02C02_Grn.idat	7310440095_R02C02	Primary solid Tumor	7209	Prostate
DNA Methylation	JHU_USC	HumanMethylation450	1	TCGA-HC-7750-01	TCGA-HC-7750-01A-11D-2116-05	7310440095_R03C01_Grn.idat	7310440095_R03C01	Primary solid Tumor	7750	Prostate
DNA Methylation	JHU_USC	HumanMethylation450	1	TCGA-HI-7168-01	TCGA-HI-7168-01A-11D-2116-05	7310440095_R03C02_Grn.idat	7310440095_R03C02	Primary solid Tumor	7168	Prostate
DNA Methylation	JHU_USC	HumanMethylation450	1	TCGA-EJ-7315-01	TCGA-EJ-7315-01A-31D-2116-05	7310440095_R04C01_Grn.idat	7310440095_R04C01	Primary solid Tumor	7315	Prostate
DNA Methylation	JHU_USC	HumanMethylation450	1	TCGA-EJ-7781-11	TCGA-EJ-7781-11A-01D-2116-05	7310440095_R04C02_Grn.idat	7310440095_R04C02	Solid Tissue Normal	7781	Prostate
DNA Methylation	JHU_USC	HumanMethylation450	1	TCGA-EJ-7784-01	TCGA-EJ-7784-01A-11D-2116-05	7310440095_R05C01_Grn.idat	7310440095_R05C01	Primary solid Tumor	7784	Prostate
DNA Methylation	JHU_USC	HumanMethylation450	1	TCGA-EJ-7789-11	TCGA-EJ-7789-11A-01D-2116-05	7310440095_R05C02_Grn.idat	7310440095_R05C02	Solid Tissue Normal	7789	Prostate
DNA Methylation	JHU_USC	HumanMethylation450	1	TCGA-EJ-7317-11	TCGA-EJ-7317-11A-01D-2116-05	7310440095_R06C01_Grn.idat	7310440095_R06C01	Solid Tissue Normal	7317	Prostate
DNA Methylation	JHU_USC	HumanMethylation450	1	TCGA-HC-7210-01	TCGA-HC-7210-01A-11D-2116-05	7310440095_R06C02_Grn.idat	7310440095_R06C02	Primary solid Tumor	7210	Prostate
DNA Methylation	JHU_USC	HumanMethylation450	1	TCGA-EJ-7792-01	TCGA-EJ-7792-01A-11D-2116-05	7310440096_R01C01_Grn.idat	7310440096_R01C01	Primary solid Tumor	7792	Prostate
DNA Methylation	JHU_USC	HumanMethylation450	1	TCGA-EJ-7781-01	TCGA-EJ-7781-01A-11D-2116-05	7310440096_R01C02_Grn.idat	7310440096_R01C02	Primary solid Tumor	7781	Prostate
DNA Methylation	JHU_USC	HumanMethylation450	1	TCGA-EJ-7783-01	TCGA-EJ-7783-01A-11D-2116-05	7310440096_R02C01_Grn.idat	7310440096_R02C01	Primary solid Tumor	7783	Prostate
DNA Methylation	JHU_USC	HumanMethylation450	1	TCGA-EJ-7327-01	TCGA-EJ-7327-01A-11D-2116-05	7310440096_R02C02_Grn.idat	7310440096_R02C02	Primary solid Tumor	7327	Prostate
DNA Methylation	JHU_USC	HumanMethylation450	1	TCGA-HC-7231-01	TCGA-HC-7231-01A-11D-2116-05	7310440096_R03C01_Grn.idat	7310440096_R03C01	Primary solid Tumor	7231	Prostate
DNA Methylation	JHU_USC	HumanMethylation450	1	TCGA-EJ-7785-11	TCGA-EJ-7785-11A-01D-2116-05	7310440096_R03C02_Grn.idat	7310440096_R03C02	Solid Tissue Normal	7785	Prostate
DNA Methylation	JHU_USC	HumanMethylation450	1	TCGA-FC-7708-01	TCGA-FC-7708-01A-11D-2116-05	7310440096_R04C01_Grn.idat	7310440096_R04C01	Primary solid Tumor	7708	Prostate
DNA Methylation	JHU_USC	HumanMethylation450	1	TCGA-HC-7742-11	TCGA-HC-7742-11A-01D-2116-05	7310440096_R04C02_Grn.idat	7310440096_R04C02	Solid Tissue Normal	7742	Prostate
DNA Methylation	JHU_USC	HumanMethylation450	1	TCGA-EJ-7330-01	TCGA-EJ-7330-01A-11D-2116-05	7310440096_R05C01_Grn.idat	7310440096_R05C01	Primary solid Tumor	7330	Prostate
DNA Methylation	JHU_USC	HumanMethylation450	1	TCGA-HC-7745-01	TCGA-HC-7745-01A-11D-2116-05	7310440096_R05C02_Grn.idat	7310440096_R05C02	Primary solid Tumor	7745	Prostate
DNA Methylation	JHU_USC	HumanMethylation450	1	TCGA-EJ-7331-01	TCGA-EJ-7331-01A-11D-2116-05	7310440096_R06C01_Grn.idat	7310440096_R06C01	Primary solid Tumor	7331	Prostate
DNA Methylation	JHU_USC	HumanMethylation450	1	TCGA-HC-7736-01	TCGA-HC-7736-01A-11D-2116-05	7310440096_R06C02_Grn.idat	7310440096_R06C02	Primary solid Tumor	7736	Prostate
DNA Methylation	JHU_USC	HumanMethylation450	1	TCGA-EJ-A46F-01	TCGA-EJ-A46F-01A-31D-A258-05	8784241020_R06C02_Grn.idat	8784241020_R06C02	Primary solid Tumor	A46F	Prostate
DNA Methylation	JHU_USC	HumanMethylation450	1	TCGA-KC-A4BL-01	TCGA-KC-A4BL-01A-31D-A258-05	8784241045_R01C01_Grn.idat	8784241045_R01C01	Primary solid Tumor	A4BL	Prostate
DNA Methylation	JHU_USC	HumanMethylation450	1	TCGA-HC-A48F-01	TCGA-HC-A48F-01A-11D-A258-05	8784241045_R01C02_Grn.idat	8784241045_R01C02	Primary solid Tumor	A48F	Prostate
DNA Methylation	JHU_USC	HumanMethylation450	1	TCGA-FC-A4JI-01	TCGA-FC-A4JI-01A-11D-A258-05	8784241045_R02C01_Grn.idat	8784241045_R02C01	Primary solid Tumor	A4JI	Prostate
DNA Methylation	JHU_USC	HumanMethylation450	1	TCGA-KC-A4BO-01	TCGA-KC-A4BO-01A-61D-A258-05	8784241045_R02C02_Grn.idat	8784241045_R02C02	Primary solid Tumor	A4BO	Prostate
DNA Methylation	JHU_USC	HumanMethylation450	1	TCGA-EJ-A46B-01	TCGA-EJ-A46B-01A-31D-A258-05	8784241045_R03C01_Grn.idat	8784241045_R03C01	Primary solid Tumor	A46B	Prostate
DNA Methylation	JHU_USC	HumanMethylation450	1	TCGA-KC-A4BN-01	TCGA-KC-A4BN-01A-61D-A258-05	8784241045_R03C02_Grn.idat	8784241045_R03C02	Primary solid Tumor	A4BN	Prostate
DNA Methylation	JHU_USC	HumanMethylation450	1	TCGA-EJ-A46D-01	TCGA-EJ-A46D-01A-21D-A258-05	8784241045_R04C01_Grn.idat	8784241045_R04C01	Primary solid Tumor	A46D	Prostate
DNA Methylation	JHU_USC	HumanMethylation450	1	TCGA-EJ-A46E-01	TCGA-EJ-A46E-01A-31D-A258-05	8784241045_R05C01_Grn.idat	8784241045_R05C01	Primary solid Tumor	A46E	Prostate
DNA Methylation	JHU_USC	HumanMethylation450	1	TCGA-KC-A4BR-01	TCGA-KC-A4BR-01A-32D-A258-05	8784241045_R06C01_Grn.idat	8784241045_R06C01	Primary solid Tumor	A4BR	Prostate
DNA Methylation	JHU_USC	HumanMethylation450	1	TCGA-EJ-8469-01	TCGA-EJ-8469-01A-11D-2399-05	8795194031_R01C02_Grn.idat	8795194031_R01C02	Primary solid Tumor	8469	Prostate
DNA Methylation	JHU_USC	HumanMethylation450	1	TCGA-EJ-8470-01	TCGA-EJ-8470-01A-11D-2399-05	8795194031_R02C02_Grn.idat	8795194031_R02C02	Primary solid Tumor	8470	Prostate
DNA Methylation	JHU_USC	HumanMethylation450	1	TCGA-EJ-8472-01	TCGA-EJ-8472-01A-11D-2399-05	8795194031_R03C02_Grn.idat	8795194031_R03C02	Primary solid Tumor	8472	Prostate
DNA Methylation	JHU_USC	HumanMethylation450	1	TCGA-EJ-8474-01	TCGA-EJ-8474-01A-11D-2399-05	8795194031_R04C02_Grn.idat	8795194031_R04C02	Primary solid Tumor	8474	Prostate
DNA Methylation	JHU_USC	HumanMethylation450	1	TCGA-HC-8264-01	TCGA-HC-8264-01B-11D-2399-05	8795194031_R05C02_Grn.idat	8795194031_R05C02	Primary solid Tumor	8264	Prostate
DNA Methylation	JHU_USC	HumanMethylation450	1	TCGA-EJ-8468-01	TCGA-EJ-8468-01A-21D-2399-05	8795194031_R06C01_Grn.idat	8795194031_R06C01	Primary solid Tumor	8468	Prostate
DNA Methylation	JHU_USC	HumanMethylation450	1	TCGA-KC-A4BV-01	TCGA-KC-A4BV-01A-31D-A26N-05	8795194078_R06C02_Grn.idat	8795194078_R06C02	Primary solid Tumor	A4BV	Prostate
DNA Methylation	JHU_USC	HumanMethylation450	1	TCGA-EJ-A46G-01	TCGA-EJ-A46G-01A-31D-A26N-05	8795194083_R01C01_Grn.idat	8795194083_R01C01	Primary solid Tumor	A46G	Prostate
DNA Methylation	JHU_USC	HumanMethylation450	1	TCGA-EJ-A46H-01	TCGA-EJ-A46H-01A-31D-A26N-05	8795194083_R01C02_Grn.idat	8795194083_R01C02	Primary solid Tumor	A46H	Prostate
DNA Methylation	JHU_USC	HumanMethylation450	1	TCGA-J9-A52B-01	TCGA-J9-A52B-01A-11D-A26N-05	8795194083_R02C01_Grn.idat	8795194083_R02C01	Primary solid Tumor	A52B	Prostate
DNA Methylation	JHU_USC	HumanMethylation450	1	TCGA-HC-A4ZV-01	TCGA-HC-A4ZV-01A-11D-A26N-05	8795194083_R02C02_Grn.idat	8795194083_R02C02	Primary solid Tumor	A4ZV	Prostate
DNA Methylation	JHU_USC	HumanMethylation450	1	TCGA-J9-A52C-01	TCGA-J9-A52C-01A-11D-A26N-05	8795194083_R03C01_Grn.idat	8795194083_R03C01	Primary solid Tumor	A52C	Prostate
DNA Methylation	JHU_USC	HumanMethylation450	1	TCGA-J9-A52E-01	TCGA-J9-A52E-01A-11D-A26N-05	8795194083_R03C02_Grn.idat	8795194083_R03C02	Primary solid Tumor	A52E	Prostate
DNA Methylation	JHU_USC	HumanMethylation450	1	TCGA-KK-A59Z-01	TCGA-KK-A59Z-01A-12D-A26N-05	8795194083_R04C01_Grn.idat	8795194083_R04C01	Primary solid Tumor	A59Z	Prostate
DNA Methylation	JHU_USC	HumanMethylation450	1	TCGA-EJ-A46I-01	TCGA-EJ-A46I-01A-12D-A26N-05	8795194083_R05C01_Grn.idat	8795194083_R05C01	Primary solid Tumor	A46I	Prostate
DNA Methylation	JHU_USC	HumanMethylation450	1	TCGA-KK-A59Y-01	TCGA-KK-A59Y-01A-11D-A26N-05	8795194083_R06C01_Grn.idat	8795194083_R06C01	Primary solid Tumor	A59Y	Prostate
