# Supplementary material for: DiffVar: a new method for detecting differential variability with application to methylation in cancer and aging
Source: Genome Biol. 2014 Sep 23;15(9):465. doi: 10.1186/s13059-014-0465-4 (PMC4210618; doi:10.1186/s13059-014-0465-4)
Supplement: Additional file 8: Table S6. — Sample information for the uterine cancer data. [file 13059_2014_465_MOESM8_ESM.xlsx]

## Sheet: UCECtargets
Table S6 Sample information for the uterine cancer TCGA dataset
Platform.Type	Center	Platform	Level	Sample	Barcode	File.Name	Basename	Barcode2	group	HID	Tissue
DNA Methylation	JHU_USC	HumanMethylation450	1	TCGA-EY-A1GU-01	TCGA-EY-A1GU-01A-11D-A13K-05	6042308077_R01C01_Grn.idat	./DNA_Methylation/JHU_USC__HumanMethylation450/Level_1/6042308077_R01C01	TCGA-EY-A1GU-01A-11D	Primary solid Tumor	A1GU	Uterine
DNA Methylation	JHU_USC	HumanMethylation450	1	TCGA-EY-A1GW-01	TCGA-EY-A1GW-01A-22D-A13K-05	6042308077_R01C02_Grn.idat	./DNA_Methylation/JHU_USC__HumanMethylation450/Level_1/6042308077_R01C02	TCGA-EY-A1GW-01A-22D	Primary solid Tumor	A1GW	Uterine
DNA Methylation	JHU_USC	HumanMethylation450	1	TCGA-EY-A1GE-01	TCGA-EY-A1GE-01A-11D-A13K-05	6042308077_R02C01_Grn.idat	./DNA_Methylation/JHU_USC__HumanMethylation450/Level_1/6042308077_R02C01	TCGA-EY-A1GE-01A-11D	Primary solid Tumor	A1GE	Uterine
DNA Methylation	JHU_USC	HumanMethylation450	1	TCGA-EY-A1GF-01	TCGA-EY-A1GF-01A-11D-A13K-05	6042308077_R02C02_Grn.idat	./DNA_Methylation/JHU_USC__HumanMethylation450/Level_1/6042308077_R02C02	TCGA-EY-A1GF-01A-11D	Primary solid Tumor	A1GF	Uterine
DNA Methylation	JHU_USC	HumanMethylation450	1	TCGA-EY-A1G8-01	TCGA-EY-A1G8-01A-11D-A13K-05	6042308077_R03C01_Grn.idat	./DNA_Methylation/JHU_USC__HumanMethylation450/Level_1/6042308077_R03C01	TCGA-EY-A1G8-01A-11D	Primary solid Tumor	A1G8	Uterine
DNA Methylation	JHU_USC	HumanMethylation450	1	TCGA-EY-A1GL-01	TCGA-EY-A1GL-01A-11D-A13K-05	6042308077_R03C02_Grn.idat	./DNA_Methylation/JHU_USC__HumanMethylation450/Level_1/6042308077_R03C02	TCGA-EY-A1GL-01A-11D	Primary solid Tumor	A1GL	Uterine
DNA Methylation	JHU_USC	HumanMethylation450	1	TCGA-EY-A1GV-01	TCGA-EY-A1GV-01A-11D-A13K-05	6042308077_R04C02_Grn.idat	./DNA_Methylation/JHU_USC__HumanMethylation450/Level_1/6042308077_R04C02	TCGA-EY-A1GV-01A-11D	Primary solid Tumor	A1GV	Uterine
DNA Methylation	JHU_USC	HumanMethylation450	1	TCGA-EY-A1GQ-01	TCGA-EY-A1GQ-01A-21D-A13K-05	6042308077_R05C01_Grn.idat	./DNA_Methylation/JHU_USC__HumanMethylation450/Level_1/6042308077_R05C01	TCGA-EY-A1GQ-01A-21D	Primary solid Tumor	A1GQ	Uterine
DNA Methylation	JHU_USC	HumanMethylation450	1	TCGA-EY-A1GP-01	TCGA-EY-A1GP-01A-11D-A13K-05	6042308077_R05C02_Grn.idat	./DNA_Methylation/JHU_USC__HumanMethylation450/Level_1/6042308077_R05C02	TCGA-EY-A1GP-01A-11D	Primary solid Tumor	A1GP	Uterine
DNA Methylation	JHU_USC	HumanMethylation450	1	TCGA-EY-A1GD-01	TCGA-EY-A1GD-01A-11D-A13K-05	6042308077_R06C01_Grn.idat	./DNA_Methylation/JHU_USC__HumanMethylation450/Level_1/6042308077_R06C01	TCGA-EY-A1GD-01A-11D	Primary solid Tumor	A1GD	Uterine
DNA Methylation	JHU_USC	HumanMethylation450	1	TCGA-EY-A1G7-01	TCGA-EY-A1G7-01A-11D-A13K-05	6042308137_R01C01_Grn.idat	./DNA_Methylation/JHU_USC__HumanMethylation450/Level_1/6042308137_R01C01	TCGA-EY-A1G7-01A-11D	Primary solid Tumor	A1G7	Uterine
DNA Methylation	JHU_USC	HumanMethylation450	1	TCGA-EY-A1GR-01	TCGA-EY-A1GR-01A-11D-A13K-05	6042308137_R01C02_Grn.idat	./DNA_Methylation/JHU_USC__HumanMethylation450/Level_1/6042308137_R01C02	TCGA-EY-A1GR-01A-11D	Primary solid Tumor	A1GR	Uterine
DNA Methylation	JHU_USC	HumanMethylation450	1	TCGA-EY-A1GC-01	TCGA-EY-A1GC-01A-11D-A13K-05	6042308137_R02C01_Grn.idat	./DNA_Methylation/JHU_USC__HumanMethylation450/Level_1/6042308137_R02C01	TCGA-EY-A1GC-01A-11D	Primary solid Tumor	A1GC	Uterine
DNA Methylation	JHU_USC	HumanMethylation450	1	TCGA-EY-A1H0-01	TCGA-EY-A1H0-01A-11D-A13K-05	6042308137_R02C02_Grn.idat	./DNA_Methylation/JHU_USC__HumanMethylation450/Level_1/6042308137_R02C02	TCGA-EY-A1H0-01A-11D	Primary solid Tumor	A1H0	Uterine
DNA Methylation	JHU_USC	HumanMethylation450	1	TCGA-EY-A1GH-01	TCGA-EY-A1GH-01A-11D-A13K-05	6042308137_R03C01_Grn.idat	./DNA_Methylation/JHU_USC__HumanMethylation450/Level_1/6042308137_R03C01	TCGA-EY-A1GH-01A-11D	Primary solid Tumor	A1GH	Uterine
DNA Methylation	JHU_USC	HumanMethylation450	1	TCGA-EY-A1GS-01	TCGA-EY-A1GS-01A-11D-A13K-05	6042308137_R03C02_Grn.idat	./DNA_Methylation/JHU_USC__HumanMethylation450/Level_1/6042308137_R03C02	TCGA-EY-A1GS-01A-11D	Primary solid Tumor	A1GS	Uterine
DNA Methylation	JHU_USC	HumanMethylation450	1	TCGA-EY-A1GX-01	TCGA-EY-A1GX-01A-12D-A13K-05	6042308137_R04C01_Grn.idat	./DNA_Methylation/JHU_USC__HumanMethylation450/Level_1/6042308137_R04C01	TCGA-EY-A1GX-01A-12D	Primary solid Tumor	A1GX	Uterine
DNA Methylation	JHU_USC	HumanMethylation450	1	TCGA-B5-A1MU-01	TCGA-B5-A1MU-01A-11D-A13K-05	6042308137_R04C02_Grn.idat	./DNA_Methylation/JHU_USC__HumanMethylation450/Level_1/6042308137_R04C02	TCGA-B5-A1MU-01A-11D	Primary solid Tumor	A1MU	Uterine
DNA Methylation	JHU_USC	HumanMethylation450	1	TCGA-EY-A1GK-01	TCGA-EY-A1GK-01A-11D-A13K-05	6042308137_R05C01_Grn.idat	./DNA_Methylation/JHU_USC__HumanMethylation450/Level_1/6042308137_R05C01	TCGA-EY-A1GK-01A-11D	Primary solid Tumor	A1GK	Uterine
DNA Methylation	JHU_USC	HumanMethylation450	1	TCGA-EY-A1GT-01	TCGA-EY-A1GT-01A-11D-A13K-05	6042308137_R05C02_Grn.idat	./DNA_Methylation/JHU_USC__HumanMethylation450/Level_1/6042308137_R05C02	TCGA-EY-A1GT-01A-11D	Primary solid Tumor	A1GT	Uterine
DNA Methylation	JHU_USC	HumanMethylation450	1	TCGA-B5-A11L-01	TCGA-B5-A11L-01B-21D-A13K-05	6042308137_R06C01_Grn.idat	./DNA_Methylation/JHU_USC__HumanMethylation450/Level_1/6042308137_R06C01	TCGA-B5-A11L-01B-21D	Primary solid Tumor	A11L	Uterine
DNA Methylation	JHU_USC	HumanMethylation450	1	TCGA-EY-A1GI-01	TCGA-EY-A1GI-01A-11D-A13K-05	6042308137_R06C02_Grn.idat	./DNA_Methylation/JHU_USC__HumanMethylation450/Level_1/6042308137_R06C02	TCGA-EY-A1GI-01A-11D	Primary solid Tumor	A1GI	Uterine
DNA Methylation	JHU_USC	HumanMethylation450	1	TCGA-D1-A0ZU-01	TCGA-D1-A0ZU-01A-11D-A10N-05	6042316057_R01C02_Grn.idat	./DNA_Methylation/JHU_USC__HumanMethylation450/Level_1/6042316057_R01C02	TCGA-D1-A0ZU-01A-11D	Primary solid Tumor	A0ZU	Uterine
DNA Methylation	JHU_USC	HumanMethylation450	1	TCGA-B5-A11I-01	TCGA-B5-A11I-01A-11D-A10N-05	6042316057_R02C02_Grn.idat	./DNA_Methylation/JHU_USC__HumanMethylation450/Level_1/6042316057_R02C02	TCGA-B5-A11I-01A-11D	Primary solid Tumor	A11I	Uterine
DNA Methylation	JHU_USC	HumanMethylation450	1	TCGA-D1-A0ZP-01	TCGA-D1-A0ZP-01A-21D-A10N-05	6042316057_R03C01_Grn.idat	./DNA_Methylation/JHU_USC__HumanMethylation450/Level_1/6042316057_R03C01	TCGA-D1-A0ZP-01A-21D	Primary solid Tumor	A0ZP	Uterine
DNA Methylation	JHU_USC	HumanMethylation450	1	TCGA-AX-A0IS-01	TCGA-AX-A0IS-01A-12D-A10N-05	6042316057_R03C02_Grn.idat	./DNA_Methylation/JHU_USC__HumanMethylation450/Level_1/6042316057_R03C02	TCGA-AX-A0IS-01A-12D	Primary solid Tumor	A0IS	Uterine
DNA Methylation	JHU_USC	HumanMethylation450	1	TCGA-B5-A11E-01	TCGA-B5-A11E-01A-11D-A10N-05	6042316057_R04C01_Grn.idat	./DNA_Methylation/JHU_USC__HumanMethylation450/Level_1/6042316057_R04C01	TCGA-B5-A11E-01A-11D	Primary solid Tumor	A11E	Uterine
DNA Methylation	JHU_USC	HumanMethylation450	1	TCGA-D1-A0ZV-01	TCGA-D1-A0ZV-01A-11D-A10N-05	6042316057_R04C02_Grn.idat	./DNA_Methylation/JHU_USC__HumanMethylation450/Level_1/6042316057_R04C02	TCGA-D1-A0ZV-01A-11D	Primary solid Tumor	A0ZV	Uterine
DNA Methylation	JHU_USC	HumanMethylation450	1	TCGA-D1-A0ZR-01	TCGA-D1-A0ZR-01A-21D-A10N-05	6042316057_R05C01_Grn.idat	./DNA_Methylation/JHU_USC__HumanMethylation450/Level_1/6042316057_R05C01	TCGA-D1-A0ZR-01A-21D	Primary solid Tumor	A0ZR	Uterine
DNA Methylation	JHU_USC	HumanMethylation450	1	TCGA-B5-A11V-01	TCGA-B5-A11V-01A-11D-A10N-05	6042316057_R05C02_Grn.idat	./DNA_Methylation/JHU_USC__HumanMethylation450/Level_1/6042316057_R05C02	TCGA-B5-A11V-01A-11D	Primary solid Tumor	A11V	Uterine
DNA Methylation	JHU_USC	HumanMethylation450	1	TCGA-B5-A11F-01	TCGA-B5-A11F-01A-11D-A10N-05	6042316057_R06C01_Grn.idat	./DNA_Methylation/JHU_USC__HumanMethylation450/Level_1/6042316057_R06C01	TCGA-B5-A11F-01A-11D	Primary solid Tumor	A11F	Uterine
DNA Methylation	JHU_USC	HumanMethylation450	1	TCGA-BS-A0U9-01	TCGA-BS-A0U9-01B-21D-A10N-05	6042316057_R06C02_Grn.idat	./DNA_Methylation/JHU_USC__HumanMethylation450/Level_1/6042316057_R06C02	TCGA-BS-A0U9-01B-21D	Primary solid Tumor	A0U9	Uterine
DNA Methylation	JHU_USC	HumanMethylation450	1	TCGA-A5-A1OK-01	TCGA-A5-A1OK-01A-11D-A14N-05	6042316072_R06C02_Grn.idat	./DNA_Methylation/JHU_USC__HumanMethylation450/Level_1/6042316072_R06C02	TCGA-A5-A1OK-01A-11D	Primary solid Tumor	A1OK	Uterine
DNA Methylation	JHU_USC	HumanMethylation450	1	TCGA-D1-A1NW-01	TCGA-D1-A1NW-01A-11D-A14N-05	6042316100_R01C01_Grn.idat	./DNA_Methylation/JHU_USC__HumanMethylation450/Level_1/6042316100_R01C01	TCGA-D1-A1NW-01A-11D	Primary solid Tumor	A1NW	Uterine
DNA Methylation	JHU_USC	HumanMethylation450	1	TCGA-B5-A0JX-01	TCGA-B5-A0JX-01A-21D-A14N-05	6042316100_R02C01_Grn.idat	./DNA_Methylation/JHU_USC__HumanMethylation450/Level_1/6042316100_R02C01	TCGA-B5-A0JX-01A-21D	Primary solid Tumor	A0JX	Uterine
DNA Methylation	JHU_USC	HumanMethylation450	1	TCGA-BS-A0U5-01	TCGA-BS-A0U5-01A-11D-A10A-05	6042316100_R02C02_Grn.idat	./DNA_Methylation/JHU_USC__HumanMethylation450/Level_1/6042316100_R02C02	TCGA-BS-A0U5-01A-11D	Primary solid Tumor	A0U5	Uterine
DNA Methylation	JHU_USC	HumanMethylation450	1	TCGA-B5-A0K8-01	TCGA-B5-A0K8-01A-11D-A14N-05	6042316100_R03C01_Grn.idat	./DNA_Methylation/JHU_USC__HumanMethylation450/Level_1/6042316100_R03C01	TCGA-B5-A0K8-01A-11D	Primary solid Tumor	A0K8	Uterine
DNA Methylation	JHU_USC	HumanMethylation450	1	TCGA-BS-A0UL-01	TCGA-BS-A0UL-01A-11D-A10A-05	6042316100_R03C02_Grn.idat	./DNA_Methylation/JHU_USC__HumanMethylation450/Level_1/6042316100_R03C02	TCGA-BS-A0UL-01A-11D	Primary solid Tumor	A0UL	Uterine
DNA Methylation	JHU_USC	HumanMethylation450	1	TCGA-EY-A212-01	TCGA-EY-A212-01A-11D-A14N-05	6042316100_R04C01_Grn.idat	./DNA_Methylation/JHU_USC__HumanMethylation450/Level_1/6042316100_R04C01	TCGA-EY-A212-01A-11D	Primary solid Tumor	A212	Uterine
DNA Methylation	JHU_USC	HumanMethylation450	1	TCGA-A5-A0VO-01	TCGA-A5-A0VO-01A-21D-A10A-05	6042316100_R04C02_Grn.idat	./DNA_Methylation/JHU_USC__HumanMethylation450/Level_1/6042316100_R04C02	TCGA-A5-A0VO-01A-21D	Primary solid Tumor	A0VO	Uterine
DNA Methylation	JHU_USC	HumanMethylation450	1	TCGA-EY-A215-01	TCGA-EY-A215-01A-11D-A14N-05	6042316100_R05C01_Grn.idat	./DNA_Methylation/JHU_USC__HumanMethylation450/Level_1/6042316100_R05C01	TCGA-EY-A215-01A-11D	Primary solid Tumor	A215	Uterine
DNA Methylation	JHU_USC	HumanMethylation450	1	TCGA-BG-A0VZ-01	TCGA-BG-A0VZ-01A-11D-A10A-05	6042316100_R05C02_Grn.idat	./DNA_Methylation/JHU_USC__HumanMethylation450/Level_1/6042316100_R05C02	TCGA-BG-A0VZ-01A-11D	Primary solid Tumor	A0VZ	Uterine
DNA Methylation	JHU_USC	HumanMethylation450	1	TCGA-BG-A0W1-01	TCGA-BG-A0W1-01A-12D-A10A-05	6042316100_R06C02_Grn.idat	./DNA_Methylation/JHU_USC__HumanMethylation450/Level_1/6042316100_R06C02	TCGA-BG-A0W1-01A-12D	Primary solid Tumor	A0W1	Uterine
DNA Methylation	JHU_USC	HumanMethylation450	1	TCGA-AX-A1CJ-01	TCGA-AX-A1CJ-01A-11D-A138-05	6042316102_R01C01_Grn.idat	./DNA_Methylation/JHU_USC__HumanMethylation450/Level_1/6042316102_R01C01	TCGA-AX-A1CJ-01A-11D	Primary solid Tumor	A1CJ	Uterine
DNA Methylation	JHU_USC	HumanMethylation450	1	TCGA-AX-A1CF-11	TCGA-AX-A1CF-11A-11D-A138-05	6042316102_R02C01_Grn.idat	./DNA_Methylation/JHU_USC__HumanMethylation450/Level_1/6042316102_R02C01	TCGA-AX-A1CF-11A-11D	Solid Tissue Normal	A1CF	Uterine
DNA Methylation	JHU_USC	HumanMethylation450	1	TCGA-AP-A1DK-01	TCGA-AP-A1DK-01A-11D-A138-05	6042316102_R02C02_Grn.idat	./DNA_Methylation/JHU_USC__HumanMethylation450/Level_1/6042316102_R02C02	TCGA-AP-A1DK-01A-11D	Primary solid Tumor	A1DK	Uterine
DNA Methylation	JHU_USC	HumanMethylation450	1	TCGA-AX-A1C4-01	TCGA-AX-A1C4-01A-11D-A138-05	6042316102_R03C01_Grn.idat	./DNA_Methylation/JHU_USC__HumanMethylation450/Level_1/6042316102_R03C01	TCGA-AX-A1C4-01A-11D	Primary solid Tumor	A1C4	Uterine
DNA Methylation	JHU_USC	HumanMethylation450	1	TCGA-AX-A1CK-01	TCGA-AX-A1CK-01A-11D-A138-05	6042316102_R03C02_Grn.idat	./DNA_Methylation/JHU_USC__HumanMethylation450/Level_1/6042316102_R03C02	TCGA-AX-A1CK-01A-11D	Primary solid Tumor	A1CK	Uterine
DNA Methylation	JHU_USC	HumanMethylation450	1	TCGA-AP-A1E0-01	TCGA-AP-A1E0-01A-11D-A138-05	6042316102_R04C01_Grn.idat	./DNA_Methylation/JHU_USC__HumanMethylation450/Level_1/6042316102_R04C01	TCGA-AP-A1E0-01A-11D	Primary solid Tumor	A1E0	Uterine
DNA Methylation	JHU_USC	HumanMethylation450	1	TCGA-AX-A1CI-11	TCGA-AX-A1CI-11A-11D-A138-05	6042316102_R04C02_Grn.idat	./DNA_Methylation/JHU_USC__HumanMethylation450/Level_1/6042316102_R04C02	TCGA-AX-A1CI-11A-11D	Solid Tissue Normal	A1CI	Uterine
DNA Methylation	JHU_USC	HumanMethylation450	1	TCGA-AX-A1CK-11	TCGA-AX-A1CK-11A-11D-A138-05	6042316102_R05C01_Grn.idat	./DNA_Methylation/JHU_USC__HumanMethylation450/Level_1/6042316102_R05C01	TCGA-AX-A1CK-11A-11D	Solid Tissue Normal	A1CK	Uterine
DNA Methylation	JHU_USC	HumanMethylation450	1	TCGA-AP-A1DV-01	TCGA-AP-A1DV-01A-21D-A138-05	6042316102_R05C02_Grn.idat	./DNA_Methylation/JHU_USC__HumanMethylation450/Level_1/6042316102_R05C02	TCGA-AP-A1DV-01A-21D	Primary solid Tumor	A1DV	Uterine
DNA Methylation	JHU_USC	HumanMethylation450	1	TCGA-AP-A1DP-01	TCGA-AP-A1DP-01A-11D-A138-05	6042316102_R06C01_Grn.idat	./DNA_Methylation/JHU_USC__HumanMethylation450/Level_1/6042316102_R06C01	TCGA-AP-A1DP-01A-11D	Primary solid Tumor	A1DP	Uterine
DNA Methylation	JHU_USC	HumanMethylation450	1	TCGA-AX-A1CP-01	TCGA-AX-A1CP-01A-11D-A138-05	6042316102_R06C02_Grn.idat	./DNA_Methylation/JHU_USC__HumanMethylation450/Level_1/6042316102_R06C02	TCGA-AX-A1CP-01A-11D	Primary solid Tumor	A1CP	Uterine
DNA Methylation	JHU_USC	HumanMethylation450	1	TCGA-AX-A1CE-01	TCGA-AX-A1CE-01A-11D-A138-05	6042316114_R01C01_Grn.idat	./DNA_Methylation/JHU_USC__HumanMethylation450/Level_1/6042316114_R01C01	TCGA-AX-A1CE-01A-11D	Primary solid Tumor	A1CE	Uterine
DNA Methylation	JHU_USC	HumanMethylation450	1	TCGA-B5-A1N2-01	TCGA-B5-A1N2-01A-21D-A145-05	6042316114_R01C02_Grn.idat	./DNA_Methylation/JHU_USC__HumanMethylation450/Level_1/6042316114_R01C02	TCGA-B5-A1N2-01A-21D	Primary solid Tumor	A1N2	Uterine
DNA Methylation	JHU_USC	HumanMethylation450	1	TCGA-AX-A1C7-01	TCGA-AX-A1C7-01A-11D-A138-05	6042316114_R02C01_Grn.idat	./DNA_Methylation/JHU_USC__HumanMethylation450/Level_1/6042316114_R02C01	TCGA-AX-A1C7-01A-11D	Primary solid Tumor	A1C7	Uterine
DNA Methylation	JHU_USC	HumanMethylation450	1	TCGA-E6-A1LZ-01	TCGA-E6-A1LZ-01A-11D-A145-05	6042316114_R02C02_Grn.idat	./DNA_Methylation/JHU_USC__HumanMethylation450/Level_1/6042316114_R02C02	TCGA-E6-A1LZ-01A-11D	Primary solid Tumor	A1LZ	Uterine
DNA Methylation	JHU_USC	HumanMethylation450	1	TCGA-AP-A1DO-01	TCGA-AP-A1DO-01A-11D-A138-05	6042316114_R03C01_Grn.idat	./DNA_Methylation/JHU_USC__HumanMethylation450/Level_1/6042316114_R03C01	TCGA-AP-A1DO-01A-11D	Primary solid Tumor	A1DO	Uterine
DNA Methylation	JHU_USC	HumanMethylation450	1	TCGA-E6-A1M0-01	TCGA-E6-A1M0-01A-11D-A145-05	6042316114_R03C02_Grn.idat	./DNA_Methylation/JHU_USC__HumanMethylation450/Level_1/6042316114_R03C02	TCGA-E6-A1M0-01A-11D	Primary solid Tumor	A1M0	Uterine
DNA Methylation	JHU_USC	HumanMethylation450	1	TCGA-B5-A1MX-01	TCGA-B5-A1MX-01A-11D-A145-05	6042316114_R04C01_Grn.idat	./DNA_Methylation/JHU_USC__HumanMethylation450/Level_1/6042316114_R04C01	TCGA-B5-A1MX-01A-11D	Primary solid Tumor	A1MX	Uterine
DNA Methylation	JHU_USC	HumanMethylation450	1	TCGA-EY-A1GJ-01	TCGA-EY-A1GJ-01A-12D-A145-05	6042316114_R04C02_Grn.idat	./DNA_Methylation/JHU_USC__HumanMethylation450/Level_1/6042316114_R04C02	TCGA-EY-A1GJ-01A-12D	Primary solid Tumor	A1GJ	Uterine
DNA Methylation	JHU_USC	HumanMethylation450	1	TCGA-B5-A1MY-01	TCGA-B5-A1MY-01A-11D-A145-05	6042316114_R05C01_Grn.idat	./DNA_Methylation/JHU_USC__HumanMethylation450/Level_1/6042316114_R05C01	TCGA-B5-A1MY-01A-11D	Primary solid Tumor	A1MY	Uterine
DNA Methylation	JHU_USC	HumanMethylation450	1	TCGA-E6-A1M0-11	TCGA-E6-A1M0-11A-11D-A145-05	6042316114_R05C02_Grn.idat	./DNA_Methylation/JHU_USC__HumanMethylation450/Level_1/6042316114_R05C02	TCGA-E6-A1M0-11A-11D	Solid Tissue Normal	A1M0	Uterine
DNA Methylation	JHU_USC	HumanMethylation450	1	TCGA-B5-A1MZ-01	TCGA-B5-A1MZ-01A-11D-A145-05	6042316114_R06C01_Grn.idat	./DNA_Methylation/JHU_USC__HumanMethylation450/Level_1/6042316114_R06C01	TCGA-B5-A1MZ-01A-11D	Primary solid Tumor	A1MZ	Uterine
DNA Methylation	JHU_USC	HumanMethylation450	1	TCGA-BG-A0W2-01	TCGA-BG-A0W2-01A-11D-A10A-05	6042316142_R01C01_Grn.idat	./DNA_Methylation/JHU_USC__HumanMethylation450/Level_1/6042316142_R01C01	TCGA-BG-A0W2-01A-11D	Primary solid Tumor	A0W2	Uterine
DNA Methylation	JHU_USC	HumanMethylation450	1	TCGA-AX-A1C5-01	TCGA-AX-A1C5-01A-11D-A138-05	6042316142_R01C02_Grn.idat	./DNA_Methylation/JHU_USC__HumanMethylation450/Level_1/6042316142_R01C02	TCGA-AX-A1C5-01A-11D	Primary solid Tumor	A1C5	Uterine
DNA Methylation	JHU_USC	HumanMethylation450	1	TCGA-BS-A0WQ-01	TCGA-BS-A0WQ-01A-21D-A10A-05	6042316142_R02C01_Grn.idat	./DNA_Methylation/JHU_USC__HumanMethylation450/Level_1/6042316142_R02C01	TCGA-BS-A0WQ-01A-21D	Primary solid Tumor	A0WQ	Uterine
DNA Methylation	JHU_USC	HumanMethylation450	1	TCGA-AP-A1DM-01	TCGA-AP-A1DM-01A-21D-A138-05	6042316142_R02C02_Grn.idat	./DNA_Methylation/JHU_USC__HumanMethylation450/Level_1/6042316142_R02C02	TCGA-AP-A1DM-01A-21D	Primary solid Tumor	A1DM	Uterine
DNA Methylation	JHU_USC	HumanMethylation450	1	TCGA-AX-A0J0-01	TCGA-AX-A0J0-01A-11D-A10A-05	6042316142_R03C01_Grn.idat	./DNA_Methylation/JHU_USC__HumanMethylation450/Level_1/6042316142_R03C01	TCGA-AX-A0J0-01A-11D	Primary solid Tumor	A0J0	Uterine
DNA Methylation	JHU_USC	HumanMethylation450	1	TCGA-AX-A1CF-01	TCGA-AX-A1CF-01A-11D-A138-05	6042316142_R03C02_Grn.idat	./DNA_Methylation/JHU_USC__HumanMethylation450/Level_1/6042316142_R03C02	TCGA-AX-A1CF-01A-11D	Primary solid Tumor	A1CF	Uterine
DNA Methylation	JHU_USC	HumanMethylation450	1	TCGA-AP-A1E1-01	TCGA-AP-A1E1-01A-11D-A138-05	6042316142_R04C02_Grn.idat	./DNA_Methylation/JHU_USC__HumanMethylation450/Level_1/6042316142_R04C02	TCGA-AP-A1E1-01A-11D	Primary solid Tumor	A1E1	Uterine
DNA Methylation	JHU_USC	HumanMethylation450	1	TCGA-AP-A1E4-01	TCGA-AP-A1E4-01A-12D-A138-05	6042316142_R05C01_Grn.idat	./DNA_Methylation/JHU_USC__HumanMethylation450/Level_1/6042316142_R05C01	TCGA-AP-A1E4-01A-12D	Primary solid Tumor	A1E4	Uterine
DNA Methylation	JHU_USC	HumanMethylation450	1	TCGA-AX-A1CI-01	TCGA-AX-A1CI-01A-11D-A138-05	6042316142_R05C02_Grn.idat	./DNA_Methylation/JHU_USC__HumanMethylation450/Level_1/6042316142_R05C02	TCGA-AX-A1CI-01A-11D	Primary solid Tumor	A1CI	Uterine
DNA Methylation	JHU_USC	HumanMethylation450	1	TCGA-AX-A1C8-01	TCGA-AX-A1C8-01A-11D-A138-05	6042316142_R06C01_Grn.idat	./DNA_Methylation/JHU_USC__HumanMethylation450/Level_1/6042316142_R06C01	TCGA-AX-A1C8-01A-11D	Primary solid Tumor	A1C8	Uterine
DNA Methylation	JHU_USC	HumanMethylation450	1	TCGA-AP-A1E3-01	TCGA-AP-A1E3-01A-11D-A138-05	6042316142_R06C02_Grn.idat	./DNA_Methylation/JHU_USC__HumanMethylation450/Level_1/6042316142_R06C02	TCGA-AP-A1E3-01A-11D	Primary solid Tumor	A1E3	Uterine
DNA Methylation	JHU_USC	HumanMethylation450	1	TCGA-AX-A1C9-01	TCGA-AX-A1C9-01A-11D-A138-05	6042316143_R01C01_Grn.idat	./DNA_Methylation/JHU_USC__HumanMethylation450/Level_1/6042316143_R01C01	TCGA-AX-A1C9-01A-11D	Primary solid Tumor	A1C9	Uterine
DNA Methylation	JHU_USC	HumanMethylation450	1	TCGA-AX-A1CA-01	TCGA-AX-A1CA-01A-12D-A138-05	6042316143_R01C02_Grn.idat	./DNA_Methylation/JHU_USC__HumanMethylation450/Level_1/6042316143_R01C02	TCGA-AX-A1CA-01A-12D	Primary solid Tumor	A1CA	Uterine
DNA Methylation	JHU_USC	HumanMethylation450	1	TCGA-AP-A1DR-01	TCGA-AP-A1DR-01A-11D-A138-05	6042316143_R02C01_Grn.idat	./DNA_Methylation/JHU_USC__HumanMethylation450/Level_1/6042316143_R02C01	TCGA-AP-A1DR-01A-11D	Primary solid Tumor	A1DR	Uterine
DNA Methylation	JHU_USC	HumanMethylation450	1	TCGA-AX-A1CC-01	TCGA-AX-A1CC-01A-11D-A138-05	6042316143_R02C02_Grn.idat	./DNA_Methylation/JHU_USC__HumanMethylation450/Level_1/6042316143_R02C02	TCGA-AX-A1CC-01A-11D	Primary solid Tumor	A1CC	Uterine
DNA Methylation	JHU_USC	HumanMethylation450	1	TCGA-AX-A1CR-01	TCGA-AX-A1CR-01A-12D-A138-05	6042316143_R03C01_Grn.idat	./DNA_Methylation/JHU_USC__HumanMethylation450/Level_1/6042316143_R03C01	TCGA-AX-A1CR-01A-12D	Primary solid Tumor	A1CR	Uterine
DNA Methylation	JHU_USC	HumanMethylation450	1	TCGA-AX-A1CJ-11	TCGA-AX-A1CJ-11A-11D-A138-05	6042316143_R03C02_Grn.idat	./DNA_Methylation/JHU_USC__HumanMethylation450/Level_1/6042316143_R03C02	TCGA-AX-A1CJ-11A-11D	Solid Tissue Normal	A1CJ	Uterine
DNA Methylation	JHU_USC	HumanMethylation450	1	TCGA-AP-A1DH-01	TCGA-AP-A1DH-01A-31D-A138-05	6042316143_R04C01_Grn.idat	./DNA_Methylation/JHU_USC__HumanMethylation450/Level_1/6042316143_R04C01	TCGA-AP-A1DH-01A-31D	Primary solid Tumor	A1DH	Uterine
DNA Methylation	JHU_USC	HumanMethylation450	1	TCGA-AP-A1DQ-01	TCGA-AP-A1DQ-01A-11D-A138-05	6042316143_R04C02_Grn.idat	./DNA_Methylation/JHU_USC__HumanMethylation450/Level_1/6042316143_R04C02	TCGA-AP-A1DQ-01A-11D	Primary solid Tumor	A1DQ	Uterine
DNA Methylation	JHU_USC	HumanMethylation450	1	TCGA-DI-A1C3-01	TCGA-DI-A1C3-01A-41D-A138-05	6042316143_R05C01_Grn.idat	./DNA_Methylation/JHU_USC__HumanMethylation450/Level_1/6042316143_R05C01	TCGA-DI-A1C3-01A-41D	Primary solid Tumor	A1C3	Uterine
DNA Methylation	JHU_USC	HumanMethylation450	1	TCGA-DI-A1BU-01	TCGA-DI-A1BU-01A-11D-A138-05	6042316143_R05C02_Grn.idat	./DNA_Methylation/JHU_USC__HumanMethylation450/Level_1/6042316143_R05C02	TCGA-DI-A1BU-01A-11D	Primary solid Tumor	A1BU	Uterine
DNA Methylation	JHU_USC	HumanMethylation450	1	TCGA-DI-A1BY-01	TCGA-DI-A1BY-01A-21D-A138-05	6042316143_R06C01_Grn.idat	./DNA_Methylation/JHU_USC__HumanMethylation450/Level_1/6042316143_R06C01	TCGA-DI-A1BY-01A-21D	Primary solid Tumor	A1BY	Uterine
DNA Methylation	JHU_USC	HumanMethylation450	1	TCGA-AX-A1CN-01	TCGA-AX-A1CN-01A-11D-A138-05	6042316143_R06C02_Grn.idat	./DNA_Methylation/JHU_USC__HumanMethylation450/Level_1/6042316143_R06C02	TCGA-AX-A1CN-01A-11D	Primary solid Tumor	A1CN	Uterine
DNA Methylation	JHU_USC	HumanMethylation450	1	TCGA-D1-A0ZZ-01	TCGA-D1-A0ZZ-01A-11D-A10N-05	6042324053_R01C01_Grn.idat	./DNA_Methylation/JHU_USC__HumanMethylation450/Level_1/6042324053_R01C01	TCGA-D1-A0ZZ-01A-11D	Primary solid Tumor	A0ZZ	Uterine
DNA Methylation	JHU_USC	HumanMethylation450	1	TCGA-D1-A102-01	TCGA-D1-A102-01A-11D-A10N-05	6042324053_R01C02_Grn.idat	./DNA_Methylation/JHU_USC__HumanMethylation450/Level_1/6042324053_R01C02	TCGA-D1-A102-01A-11D	Primary solid Tumor	A102	Uterine
DNA Methylation	JHU_USC	HumanMethylation450	1	TCGA-B5-A11X-01	TCGA-B5-A11X-01A-11D-A10N-05	6042324053_R02C01_Grn.idat	./DNA_Methylation/JHU_USC__HumanMethylation450/Level_1/6042324053_R02C01	TCGA-B5-A11X-01A-11D	Primary solid Tumor	A11X	Uterine
DNA Methylation	JHU_USC	HumanMethylation450	1	TCGA-B5-A11Z-01	TCGA-B5-A11Z-01A-11D-A10N-05	6042324053_R02C02_Grn.idat	./DNA_Methylation/JHU_USC__HumanMethylation450/Level_1/6042324053_R02C02	TCGA-B5-A11Z-01A-11D	Primary solid Tumor	A11Z	Uterine
DNA Methylation	JHU_USC	HumanMethylation450	1	TCGA-BG-A0VT-01	TCGA-BG-A0VT-01A-11D-A10N-05	6042324053_R03C01_Grn.idat	./DNA_Methylation/JHU_USC__HumanMethylation450/Level_1/6042324053_R03C01	TCGA-BG-A0VT-01A-11D	Primary solid Tumor	A0VT	Uterine
DNA Methylation	JHU_USC	HumanMethylation450	1	TCGA-BG-A0YV-01	TCGA-BG-A0YV-01A-11D-A10N-05	6042324053_R03C02_Grn.idat	./DNA_Methylation/JHU_USC__HumanMethylation450/Level_1/6042324053_R03C02	TCGA-BG-A0YV-01A-11D	Primary solid Tumor	A0YV	Uterine
DNA Methylation	JHU_USC	HumanMethylation450	1	TCGA-D1-A101-01	TCGA-D1-A101-01A-12D-A10N-05	6042324053_R04C01_Grn.idat	./DNA_Methylation/JHU_USC__HumanMethylation450/Level_1/6042324053_R04C01	TCGA-D1-A101-01A-12D	Primary solid Tumor	A101	Uterine
DNA Methylation	JHU_USC	HumanMethylation450	1	TCGA-D1-A103-01	TCGA-D1-A103-01A-11D-A10N-05	6042324053_R04C02_Grn.idat	./DNA_Methylation/JHU_USC__HumanMethylation450/Level_1/6042324053_R04C02	TCGA-D1-A103-01A-11D	Primary solid Tumor	A103	Uterine
DNA Methylation	JHU_USC	HumanMethylation450	1	TCGA-B5-A11Y-01	TCGA-B5-A11Y-01A-21D-A10N-05	6042324053_R05C01_Grn.idat	./DNA_Methylation/JHU_USC__HumanMethylation450/Level_1/6042324053_R05C01	TCGA-B5-A11Y-01A-21D	Primary solid Tumor	A11Y	Uterine
DNA Methylation	JHU_USC	HumanMethylation450	1	TCGA-BG-A0YU-01	TCGA-BG-A0YU-01A-21D-A10N-05	6042324053_R06C01_Grn.idat	./DNA_Methylation/JHU_USC__HumanMethylation450/Level_1/6042324053_R06C01	TCGA-BG-A0YU-01A-21D	Primary solid Tumor	A0YU	Uterine
DNA Methylation	JHU_USC	HumanMethylation450	1	TCGA-D1-A160-01	TCGA-D1-A160-01A-11D-A123-05	6042324062_R01C01_Grn.idat	./DNA_Methylation/JHU_USC__HumanMethylation450/Level_1/6042324062_R01C01	TCGA-D1-A160-01A-11D	Primary solid Tumor	A160	Uterine
DNA Methylation	JHU_USC	HumanMethylation450	1	TCGA-AP-A0LM-01	TCGA-AP-A0LM-01A-11D-A123-05	6042324062_R01C02_Grn.idat	./DNA_Methylation/JHU_USC__HumanMethylation450/Level_1/6042324062_R01C02	TCGA-AP-A0LM-01A-11D	Primary solid Tumor	A0LM	Uterine
DNA Methylation	JHU_USC	HumanMethylation450	1	TCGA-D1-A15X-01	TCGA-D1-A15X-01A-11D-A123-05	6042324062_R02C01_Grn.idat	./DNA_Methylation/JHU_USC__HumanMethylation450/Level_1/6042324062_R02C01	TCGA-D1-A15X-01A-11D	Primary solid Tumor	A15X	Uterine
DNA Methylation	JHU_USC	HumanMethylation450	1	TCGA-BG-A0VV-01	TCGA-BG-A0VV-01A-21D-A123-05	6042324062_R02C02_Grn.idat	./DNA_Methylation/JHU_USC__HumanMethylation450/Level_1/6042324062_R02C02	TCGA-BG-A0VV-01A-21D	Primary solid Tumor	A0VV	Uterine
DNA Methylation	JHU_USC	HumanMethylation450	1	TCGA-D1-A0ZO-01	TCGA-D1-A0ZO-01A-11D-A123-05	6042324062_R03C01_Grn.idat	./DNA_Methylation/JHU_USC__HumanMethylation450/Level_1/6042324062_R03C01	TCGA-D1-A0ZO-01A-11D	Primary solid Tumor	A0ZO	Uterine
DNA Methylation	JHU_USC	HumanMethylation450	1	TCGA-B5-A11S-01	TCGA-B5-A11S-01A-11D-A123-05	6042324062_R03C02_Grn.idat	./DNA_Methylation/JHU_USC__HumanMethylation450/Level_1/6042324062_R03C02	TCGA-B5-A11S-01A-11D	Primary solid Tumor	A11S	Uterine
DNA Methylation	JHU_USC	HumanMethylation450	1	TCGA-A5-A0GR-01	TCGA-A5-A0GR-01A-11D-A123-05	6042324062_R04C01_Grn.idat	./DNA_Methylation/JHU_USC__HumanMethylation450/Level_1/6042324062_R04C01	TCGA-A5-A0GR-01A-11D	Primary solid Tumor	A0GR	Uterine
DNA Methylation	JHU_USC	HumanMethylation450	1	TCGA-BK-A13C-11	TCGA-BK-A13C-11A-11D-A123-05	6042324062_R04C02_Grn.idat	./DNA_Methylation/JHU_USC__HumanMethylation450/Level_1/6042324062_R04C02	TCGA-BK-A13C-11A-11D	Solid Tissue Normal	A13C	Uterine
DNA Methylation	JHU_USC	HumanMethylation450	1	TCGA-A5-A0GG-01	TCGA-A5-A0GG-01A-11D-A123-05	6042324062_R05C01_Grn.idat	./DNA_Methylation/JHU_USC__HumanMethylation450/Level_1/6042324062_R05C01	TCGA-A5-A0GG-01A-11D	Primary solid Tumor	A0GG	Uterine
DNA Methylation	JHU_USC	HumanMethylation450	1	TCGA-BK-A0CA-01	TCGA-BK-A0CA-01A-21D-A123-05/TCGA-BK-A0CA-01B-02D-A27B-05/TCGA-BK-A0CA-01A-21D-A27B-05	6042324062_R06C01_Grn.idat	./DNA_Methylation/JHU_USC__HumanMethylation450/Level_1/6042324062_R06C01	TCGA-BK-A0CA-01A-21D	Primary solid Tumor	A0CA	Uterine
DNA Methylation	JHU_USC	HumanMethylation450	1	TCGA-AP-A059-01	TCGA-AP-A059-01A-21D-A123-05	6042324062_R06C02_Grn.idat	./DNA_Methylation/JHU_USC__HumanMethylation450/Level_1/6042324062_R06C02	TCGA-AP-A059-01A-21D	Primary solid Tumor	A059	Uterine
DNA Methylation	JHU_USC	HumanMethylation450	1	TCGA-D1-A0ZS-01	TCGA-D1-A0ZS-01A-11D-A123-05	6055424121_R01C01_Grn.idat	./DNA_Methylation/JHU_USC__HumanMethylation450/Level_1/6055424121_R01C01	TCGA-D1-A0ZS-01A-11D	Primary solid Tumor	A0ZS	Uterine
DNA Methylation	JHU_USC	HumanMethylation450	1	TCGA-B5-A11O-01	TCGA-B5-A11O-01A-11D-A123-05	6055424121_R01C02_Grn.idat	./DNA_Methylation/JHU_USC__HumanMethylation450/Level_1/6055424121_R01C02	TCGA-B5-A11O-01A-11D	Primary solid Tumor	A11O	Uterine
DNA Methylation	JHU_USC	HumanMethylation450	1	TCGA-D1-A0ZN-01	TCGA-D1-A0ZN-01A-11D-A123-05	6055424121_R02C01_Grn.idat	./DNA_Methylation/JHU_USC__HumanMethylation450/Level_1/6055424121_R02C01	TCGA-D1-A0ZN-01A-11D	Primary solid Tumor	A0ZN	Uterine
DNA Methylation	JHU_USC	HumanMethylation450	1	TCGA-B5-A11J-01	TCGA-B5-A11J-01A-11D-A123-05	6055424121_R02C02_Grn.idat	./DNA_Methylation/JHU_USC__HumanMethylation450/Level_1/6055424121_R02C02	TCGA-B5-A11J-01A-11D	Primary solid Tumor	A11J	Uterine
DNA Methylation	JHU_USC	HumanMethylation450	1	TCGA-AP-A05O-01	TCGA-AP-A05O-01A-12D-A123-05	6055424121_R03C01_Grn.idat	./DNA_Methylation/JHU_USC__HumanMethylation450/Level_1/6055424121_R03C01	TCGA-AP-A05O-01A-12D	Primary solid Tumor	A05O	Uterine
DNA Methylation	JHU_USC	HumanMethylation450	1	TCGA-B5-A11R-01	TCGA-B5-A11R-01A-11D-A123-05	6055424121_R03C02_Grn.idat	./DNA_Methylation/JHU_USC__HumanMethylation450/Level_1/6055424121_R03C02	TCGA-B5-A11R-01A-11D	Primary solid Tumor	A11R	Uterine
DNA Methylation	JHU_USC	HumanMethylation450	1	TCGA-B5-A11Q-01	TCGA-B5-A11Q-01A-11D-A123-05	6055424121_R04C01_Grn.idat	./DNA_Methylation/JHU_USC__HumanMethylation450/Level_1/6055424121_R04C01	TCGA-B5-A11Q-01A-11D	Primary solid Tumor	A11Q	Uterine
DNA Methylation	JHU_USC	HumanMethylation450	1	TCGA-BK-A139-01	TCGA-BK-A139-01C-08D-A27B-05/TCGA-BK-A139-01A-11D-A27B-05/TCGA-BK-A139-01A-11D-A123-05	6055424121_R04C02_Grn.idat	./DNA_Methylation/JHU_USC__HumanMethylation450/Level_1/6055424121_R04C02	TCGA-BK-A139-01C-08D	Primary solid Tumor	A139	Uterine
DNA Methylation	JHU_USC	HumanMethylation450	1	TCGA-B5-A11U-01	TCGA-B5-A11U-01A-11D-A123-05	6055424121_R05C01_Grn.idat	./DNA_Methylation/JHU_USC__HumanMethylation450/Level_1/6055424121_R05C01	TCGA-B5-A11U-01A-11D	Primary solid Tumor	A11U	Uterine
DNA Methylation	JHU_USC	HumanMethylation450	1	TCGA-B5-A121-01	TCGA-B5-A121-01A-31D-A123-05	6055424121_R05C02_Grn.idat	./DNA_Methylation/JHU_USC__HumanMethylation450/Level_1/6055424121_R05C02	TCGA-B5-A121-01A-31D	Primary solid Tumor	A121	Uterine
DNA Methylation	JHU_USC	HumanMethylation450	1	TCGA-BG-A0MH-01	TCGA-BG-A0MH-01A-11D-A123-05	6055424121_R06C01_Grn.idat	./DNA_Methylation/JHU_USC__HumanMethylation450/Level_1/6055424121_R06C01	TCGA-BG-A0MH-01A-11D	Primary solid Tumor	A0MH	Uterine
DNA Methylation	JHU_USC	HumanMethylation450	1	TCGA-AP-A0LF-01	TCGA-AP-A0LF-01A-11D-A123-05	6055424121_R06C02_Grn.idat	./DNA_Methylation/JHU_USC__HumanMethylation450/Level_1/6055424121_R06C02	TCGA-AP-A0LF-01A-11D	Primary solid Tumor	A0LF	Uterine
DNA Methylation	JHU_USC	HumanMethylation450	1	TCGA-BG-A0VW-01	TCGA-BG-A0VW-01A-11D-A123-05	6055424122_R01C01_Grn.idat	./DNA_Methylation/JHU_USC__HumanMethylation450/Level_1/6055424122_R01C01	TCGA-BG-A0VW-01A-11D	Primary solid Tumor	A0VW	Uterine
DNA Methylation	JHU_USC	HumanMethylation450	1	TCGA-D1-A0ZQ-01	TCGA-D1-A0ZQ-01A-11D-A123-05	6055432008_R01C01_Grn.idat	./DNA_Methylation/JHU_USC__HumanMethylation450/Level_1/6055432008_R01C01	TCGA-D1-A0ZQ-01A-11D	Primary solid Tumor	A0ZQ	Uterine
DNA Methylation	JHU_USC	HumanMethylation450	1	TCGA-D1-A15W-01	TCGA-D1-A15W-01A-11D-A123-05	6055432008_R01C02_Grn.idat	./DNA_Methylation/JHU_USC__HumanMethylation450/Level_1/6055432008_R01C02	TCGA-D1-A15W-01A-11D	Primary solid Tumor	A15W	Uterine
DNA Methylation	JHU_USC	HumanMethylation450	1	TCGA-B5-A11W-01	TCGA-B5-A11W-01A-12D-A123-05	6055432008_R02C01_Grn.idat	./DNA_Methylation/JHU_USC__HumanMethylation450/Level_1/6055432008_R02C01	TCGA-B5-A11W-01A-12D	Primary solid Tumor	A11W	Uterine
DNA Methylation	JHU_USC	HumanMethylation450	1	TCGA-D1-A162-01	TCGA-D1-A162-01A-11D-A123-05	6055432008_R02C02_Grn.idat	./DNA_Methylation/JHU_USC__HumanMethylation450/Level_1/6055432008_R02C02	TCGA-D1-A162-01A-11D	Primary solid Tumor	A162	Uterine
DNA Methylation	JHU_USC	HumanMethylation450	1	TCGA-AX-A06H-01	TCGA-AX-A06H-01A-11D-A123-05	6055432008_R03C01_Grn.idat	./DNA_Methylation/JHU_USC__HumanMethylation450/Level_1/6055432008_R03C01	TCGA-AX-A06H-01A-11D	Primary solid Tumor	A06H	Uterine
DNA Methylation	JHU_USC	HumanMethylation450	1	TCGA-B5-A11H-01	TCGA-B5-A11H-01A-11D-A123-05	6055432008_R03C02_Grn.idat	./DNA_Methylation/JHU_USC__HumanMethylation450/Level_1/6055432008_R03C02	TCGA-B5-A11H-01A-11D	Primary solid Tumor	A11H	Uterine
DNA Methylation	JHU_USC	HumanMethylation450	1	TCGA-BS-A0UA-01	TCGA-BS-A0UA-01A-11D-A123-05	6055432008_R04C01_Grn.idat	./DNA_Methylation/JHU_USC__HumanMethylation450/Level_1/6055432008_R04C01	TCGA-BS-A0UA-01A-11D	Primary solid Tumor	A0UA	Uterine
DNA Methylation	JHU_USC	HumanMethylation450	1	TCGA-AX-A06D-01	TCGA-AX-A06D-01A-11D-A123-05	6055432008_R04C02_Grn.idat	./DNA_Methylation/JHU_USC__HumanMethylation450/Level_1/6055432008_R04C02	TCGA-AX-A06D-01A-11D	Primary solid Tumor	A06D	Uterine
DNA Methylation	JHU_USC	HumanMethylation450	1	TCGA-D1-A15Z-01	TCGA-D1-A15Z-01A-11D-A123-05	6055432008_R05C01_Grn.idat	./DNA_Methylation/JHU_USC__HumanMethylation450/Level_1/6055432008_R05C01	TCGA-D1-A15Z-01A-11D	Primary solid Tumor	A15Z	Uterine
DNA Methylation	JHU_USC	HumanMethylation450	1	TCGA-D1-A15V-01	TCGA-D1-A15V-01A-11D-A123-05	6055432008_R05C02_Grn.idat	./DNA_Methylation/JHU_USC__HumanMethylation450/Level_1/6055432008_R05C02	TCGA-D1-A15V-01A-11D	Primary solid Tumor	A15V	Uterine
DNA Methylation	JHU_USC	HumanMethylation450	1	TCGA-AX-A06L-01	TCGA-AX-A06L-01A-11D-A123-05	6055432008_R06C01_Grn.idat	./DNA_Methylation/JHU_USC__HumanMethylation450/Level_1/6055432008_R06C01	TCGA-AX-A06L-01A-11D	Primary solid Tumor	A06L	Uterine
DNA Methylation	JHU_USC	HumanMethylation450	1	TCGA-A5-A0GQ-01	TCGA-A5-A0GQ-01A-11D-A123-05	6055432008_R06C02_Grn.idat	./DNA_Methylation/JHU_USC__HumanMethylation450/Level_1/6055432008_R06C02	TCGA-A5-A0GQ-01A-11D	Primary solid Tumor	A0GQ	Uterine
DNA Methylation	JHU_USC	HumanMethylation450	1	TCGA-B5-A11M-01	TCGA-B5-A11M-01A-11D-A123-05	6055432009_R01C01_Grn.idat	./DNA_Methylation/JHU_USC__HumanMethylation450/Level_1/6055432009_R01C01	TCGA-B5-A11M-01A-11D	Primary solid Tumor	A11M	Uterine
DNA Methylation	JHU_USC	HumanMethylation450	1	TCGA-BK-A13C-01	TCGA-BK-A13C-01A-11D-A123-05	6055432009_R01C02_Grn.idat	./DNA_Methylation/JHU_USC__HumanMethylation450/Level_1/6055432009_R01C02	TCGA-BK-A13C-01A-11D	Primary solid Tumor	A13C	Uterine
DNA Methylation	JHU_USC	HumanMethylation450	1	TCGA-BS-A0V8-01	TCGA-BS-A0V8-01A-11D-A123-05	6055432009_R02C01_Grn.idat	./DNA_Methylation/JHU_USC__HumanMethylation450/Level_1/6055432009_R02C01	TCGA-BS-A0V8-01A-11D	Primary solid Tumor	A0V8	Uterine
DNA Methylation	JHU_USC	HumanMethylation450	1	TCGA-A5-A0G1-01	TCGA-A5-A0G1-01A-11D-A123-05	6055432009_R02C02_Grn.idat	./DNA_Methylation/JHU_USC__HumanMethylation450/Level_1/6055432009_R02C02	TCGA-A5-A0G1-01A-11D	Primary solid Tumor	A0G1	Uterine
DNA Methylation	JHU_USC	HumanMethylation450	1	TCGA-AX-A0IZ-01	TCGA-AX-A0IZ-01A-11D-A123-05	6055432009_R03C01_Grn.idat	./DNA_Methylation/JHU_USC__HumanMethylation450/Level_1/6055432009_R03C01	TCGA-AX-A0IZ-01A-11D	Primary solid Tumor	A0IZ	Uterine
DNA Methylation	JHU_USC	HumanMethylation450	1	TCGA-B5-A11G-01	TCGA-B5-A11G-01A-13D-A123-05	6055432009_R03C02_Grn.idat	./DNA_Methylation/JHU_USC__HumanMethylation450/Level_1/6055432009_R03C02	TCGA-B5-A11G-01A-13D	Primary solid Tumor	A11G	Uterine
DNA Methylation	JHU_USC	HumanMethylation450	1	TCGA-BG-A0VX-01	TCGA-BG-A0VX-01A-11D-A123-05	6055432009_R04C01_Grn.idat	./DNA_Methylation/JHU_USC__HumanMethylation450/Level_1/6055432009_R04C01	TCGA-BG-A0VX-01A-11D	Primary solid Tumor	A0VX	Uterine
DNA Methylation	JHU_USC	HumanMethylation450	1	TCGA-BS-A0V6-01	TCGA-BS-A0V6-01A-11D-A123-05	6055432009_R04C02_Grn.idat	./DNA_Methylation/JHU_USC__HumanMethylation450/Level_1/6055432009_R04C02	TCGA-BS-A0V6-01A-11D	Primary solid Tumor	A0V6	Uterine
DNA Methylation	JHU_USC	HumanMethylation450	1	TCGA-B5-A0JT-01	TCGA-B5-A0JT-01A-21D-A123-05	6055432009_R05C01_Grn.idat	./DNA_Methylation/JHU_USC__HumanMethylation450/Level_1/6055432009_R05C01	TCGA-B5-A0JT-01A-21D	Primary solid Tumor	A0JT	Uterine
DNA Methylation	JHU_USC	HumanMethylation450	1	TCGA-B5-A11N-01	TCGA-B5-A11N-01A-11D-A123-05	6055432009_R05C02_Grn.idat	./DNA_Methylation/JHU_USC__HumanMethylation450/Level_1/6055432009_R05C02	TCGA-B5-A11N-01A-11D	Primary solid Tumor	A11N	Uterine
DNA Methylation	JHU_USC	HumanMethylation450	1	TCGA-BS-A0V7-01	TCGA-BS-A0V7-01A-21D-A123-05	6055432009_R06C01_Grn.idat	./DNA_Methylation/JHU_USC__HumanMethylation450/Level_1/6055432009_R06C01	TCGA-BS-A0V7-01A-21D	Primary solid Tumor	A0V7	Uterine
DNA Methylation	JHU_USC	HumanMethylation450	1	TCGA-D1-A161-01	TCGA-D1-A161-01A-11D-A123-05	6055432009_R06C02_Grn.idat	./DNA_Methylation/JHU_USC__HumanMethylation450/Level_1/6055432009_R06C02	TCGA-D1-A161-01A-11D	Primary solid Tumor	A161	Uterine
DNA Methylation	JHU_USC	HumanMethylation450	1	TCGA-BG-A222-01	TCGA-BG-A222-01A-11D-A161-05	6057825002_R04C02_Grn.idat	./DNA_Methylation/JHU_USC__HumanMethylation450/Level_1/6057825002_R04C02	TCGA-BG-A222-01A-11D	Primary solid Tumor	A222	Uterine
DNA Methylation	JHU_USC	HumanMethylation450	1	TCGA-BG-A221-01	TCGA-BG-A221-01A-21D-A161-05	6057825002_R05C02_Grn.idat	./DNA_Methylation/JHU_USC__HumanMethylation450/Level_1/6057825002_R05C02	TCGA-BG-A221-01A-21D	Primary solid Tumor	A221	Uterine
DNA Methylation	JHU_USC	HumanMethylation450	1	TCGA-EY-A210-01	TCGA-EY-A210-01A-11D-A161-05	6057825002_R06C02_Grn.idat	./DNA_Methylation/JHU_USC__HumanMethylation450/Level_1/6057825002_R06C02	TCGA-EY-A210-01A-11D	Primary solid Tumor	A210	Uterine
DNA Methylation	JHU_USC	HumanMethylation450	1	TCGA-EO-A1Y7-01	TCGA-EO-A1Y7-01A-11D-A161-05	6057825044_R01C01_Grn.idat	./DNA_Methylation/JHU_USC__HumanMethylation450/Level_1/6057825044_R01C01	TCGA-EO-A1Y7-01A-11D	Primary solid Tumor	A1Y7	Uterine
DNA Methylation	JHU_USC	HumanMethylation450	1	TCGA-EO-A1Y5-01	TCGA-EO-A1Y5-01A-11D-A161-05	6057825044_R01C02_Grn.idat	./DNA_Methylation/JHU_USC__HumanMethylation450/Level_1/6057825044_R01C02	TCGA-EO-A1Y5-01A-11D	Primary solid Tumor	A1Y5	Uterine
DNA Methylation	JHU_USC	HumanMethylation450	1	TCGA-BG-A220-01	TCGA-BG-A220-01A-11D-A161-05	6057825044_R02C01_Grn.idat	./DNA_Methylation/JHU_USC__HumanMethylation450/Level_1/6057825044_R02C01	TCGA-BG-A220-01A-11D	Primary solid Tumor	A220	Uterine
DNA Methylation	JHU_USC	HumanMethylation450	1	TCGA-AJ-A23O-01	TCGA-AJ-A23O-01A-11D-A161-05	6057825044_R03C01_Grn.idat	./DNA_Methylation/JHU_USC__HumanMethylation450/Level_1/6057825044_R03C01	TCGA-AJ-A23O-01A-11D	Primary solid Tumor	A23O	Uterine
DNA Methylation	JHU_USC	HumanMethylation450	1	TCGA-DI-A1NO-01	TCGA-DI-A1NO-01A-31D-A161-05	6057825044_R03C02_Grn.idat	./DNA_Methylation/JHU_USC__HumanMethylation450/Level_1/6057825044_R03C02	TCGA-DI-A1NO-01A-31D	Primary solid Tumor	A1NO	Uterine
DNA Methylation	JHU_USC	HumanMethylation450	1	TCGA-EY-A214-01	TCGA-EY-A214-01A-12D-A161-05	6057825044_R04C01_Grn.idat	./DNA_Methylation/JHU_USC__HumanMethylation450/Level_1/6057825044_R04C01	TCGA-EY-A214-01A-12D	Primary solid Tumor	A214	Uterine
DNA Methylation	JHU_USC	HumanMethylation450	1	TCGA-AW-A1PO-01	TCGA-AW-A1PO-01A-12D-A161-05	6057825044_R04C02_Grn.idat	./DNA_Methylation/JHU_USC__HumanMethylation450/Level_1/6057825044_R04C02	TCGA-AW-A1PO-01A-12D	Primary solid Tumor	A1PO	Uterine
DNA Methylation	JHU_USC	HumanMethylation450	1	TCGA-AJ-A23M-01	TCGA-AJ-A23M-01A-11D-A161-05	6057825044_R05C01_Grn.idat	./DNA_Methylation/JHU_USC__HumanMethylation450/Level_1/6057825044_R05C01	TCGA-AJ-A23M-01A-11D	Primary solid Tumor	A23M	Uterine
DNA Methylation	JHU_USC	HumanMethylation450	1	TCGA-DI-A1NO-11	TCGA-DI-A1NO-11A-11D-A161-05	6057825044_R05C02_Grn.idat	./DNA_Methylation/JHU_USC__HumanMethylation450/Level_1/6057825044_R05C02	TCGA-DI-A1NO-11A-11D	Solid Tissue Normal	A1NO	Uterine
DNA Methylation	JHU_USC	HumanMethylation450	1	TCGA-EO-A1Y8-01	TCGA-EO-A1Y8-01A-11D-A161-05	6057825044_R06C01_Grn.idat	./DNA_Methylation/JHU_USC__HumanMethylation450/Level_1/6057825044_R06C01	TCGA-EO-A1Y8-01A-11D	Primary solid Tumor	A1Y8	Uterine
DNA Methylation	JHU_USC	HumanMethylation450	1	TCGA-D1-A17S-01	TCGA-D1-A17S-01A-11D-A12K-05	6164647035_R01C01_Grn.idat	./DNA_Methylation/JHU_USC__HumanMethylation450/Level_1/6164647035_R01C01	TCGA-D1-A17S-01A-11D	Primary solid Tumor	A17S	Uterine
DNA Methylation	JHU_USC	HumanMethylation450	1	TCGA-D1-A168-01	TCGA-D1-A168-01A-31D-A12K-05	6164647035_R01C02_Grn.idat	./DNA_Methylation/JHU_USC__HumanMethylation450/Level_1/6164647035_R01C02	TCGA-D1-A168-01A-31D	Primary solid Tumor	A168	Uterine
DNA Methylation	JHU_USC	HumanMethylation450	1	TCGA-D1-A179-01	TCGA-D1-A179-01A-11D-A12K-05	6164647035_R02C01_Grn.idat	./DNA_Methylation/JHU_USC__HumanMethylation450/Level_1/6164647035_R02C01	TCGA-D1-A179-01A-11D	Primary solid Tumor	A179	Uterine
DNA Methylation	JHU_USC	HumanMethylation450	1	TCGA-D1-A17L-01	TCGA-D1-A17L-01A-11D-A12K-05	6164647035_R02C02_Grn.idat	./DNA_Methylation/JHU_USC__HumanMethylation450/Level_1/6164647035_R02C02	TCGA-D1-A17L-01A-11D	Primary solid Tumor	A17L	Uterine
DNA Methylation	JHU_USC	HumanMethylation450	1	TCGA-D1-A16J-01	TCGA-D1-A16J-01A-11D-A12K-05	6164647035_R03C01_Grn.idat	./DNA_Methylation/JHU_USC__HumanMethylation450/Level_1/6164647035_R03C01	TCGA-D1-A16J-01A-11D	Primary solid Tumor	A16J	Uterine
DNA Methylation	JHU_USC	HumanMethylation450	1	TCGA-D1-A176-01	TCGA-D1-A176-01A-11D-A12K-05	6164647035_R03C02_Grn.idat	./DNA_Methylation/JHU_USC__HumanMethylation450/Level_1/6164647035_R03C02	TCGA-D1-A176-01A-11D	Primary solid Tumor	A176	Uterine
DNA Methylation	JHU_USC	HumanMethylation450	1	TCGA-D1-A17K-01	TCGA-D1-A17K-01A-11D-A12K-05	6164647035_R04C01_Grn.idat	./DNA_Methylation/JHU_USC__HumanMethylation450/Level_1/6164647035_R04C01	TCGA-D1-A17K-01A-11D	Primary solid Tumor	A17K	Uterine
DNA Methylation	JHU_USC	HumanMethylation450	1	TCGA-D1-A17H-01	TCGA-D1-A17H-01A-11D-A12K-05	6164647035_R04C02_Grn.idat	./DNA_Methylation/JHU_USC__HumanMethylation450/Level_1/6164647035_R04C02	TCGA-D1-A17H-01A-11D	Primary solid Tumor	A17H	Uterine
DNA Methylation	JHU_USC	HumanMethylation450	1	TCGA-D1-A169-01	TCGA-D1-A169-01A-11D-A12K-05	6164647035_R05C01_Grn.idat	./DNA_Methylation/JHU_USC__HumanMethylation450/Level_1/6164647035_R05C01	TCGA-D1-A169-01A-11D	Primary solid Tumor	A169	Uterine
DNA Methylation	JHU_USC	HumanMethylation450	1	TCGA-D1-A174-01	TCGA-D1-A174-01A-11D-A12K-05	6164647035_R05C02_Grn.idat	./DNA_Methylation/JHU_USC__HumanMethylation450/Level_1/6164647035_R05C02	TCGA-D1-A174-01A-11D	Primary solid Tumor	A174	Uterine
DNA Methylation	JHU_USC	HumanMethylation450	1	TCGA-D1-A175-01	TCGA-D1-A175-01A-11D-A12K-05	6164647035_R06C01_Grn.idat	./DNA_Methylation/JHU_USC__HumanMethylation450/Level_1/6164647035_R06C01	TCGA-D1-A175-01A-11D	Primary solid Tumor	A175	Uterine
DNA Methylation	JHU_USC	HumanMethylation450	1	TCGA-D1-A16S-01	TCGA-D1-A16S-01A-11D-A12K-05	6164647035_R06C02_Grn.idat	./DNA_Methylation/JHU_USC__HumanMethylation450/Level_1/6164647035_R06C02	TCGA-D1-A16S-01A-11D	Primary solid Tumor	A16S	Uterine
DNA Methylation	JHU_USC	HumanMethylation450	1	TCGA-D1-A16E-01	TCGA-D1-A16E-01A-22D-A12K-05	6164647036_R01C01_Grn.idat	./DNA_Methylation/JHU_USC__HumanMethylation450/Level_1/6164647036_R01C01	TCGA-D1-A16E-01A-22D	Primary solid Tumor	A16E	Uterine
DNA Methylation	JHU_USC	HumanMethylation450	1	TCGA-D1-A16N-01	TCGA-D1-A16N-01A-11D-A12K-05	6164647036_R01C02_Grn.idat	./DNA_Methylation/JHU_USC__HumanMethylation450/Level_1/6164647036_R01C02	TCGA-D1-A16N-01A-11D	Primary solid Tumor	A16N	Uterine
DNA Methylation	JHU_USC	HumanMethylation450	1	TCGA-D1-A17D-01	TCGA-D1-A17D-01A-12D-A12K-05	6164647036_R02C01_Grn.idat	./DNA_Methylation/JHU_USC__HumanMethylation450/Level_1/6164647036_R02C01	TCGA-D1-A17D-01A-12D	Primary solid Tumor	A17D	Uterine
DNA Methylation	JHU_USC	HumanMethylation450	1	TCGA-BG-A18A-01	TCGA-BG-A18A-01A-21D-A12K-05	6164647036_R02C02_Grn.idat	./DNA_Methylation/JHU_USC__HumanMethylation450/Level_1/6164647036_R02C02	TCGA-BG-A18A-01A-21D	Primary solid Tumor	A18A	Uterine
DNA Methylation	JHU_USC	HumanMethylation450	1	TCGA-D1-A16F-01	TCGA-D1-A16F-01A-11D-A12K-05	6164647036_R03C01_Grn.idat	./DNA_Methylation/JHU_USC__HumanMethylation450/Level_1/6164647036_R03C01	TCGA-D1-A16F-01A-11D	Primary solid Tumor	A16F	Uterine
DNA Methylation	JHU_USC	HumanMethylation450	1	TCGA-D1-A165-01	TCGA-D1-A165-01A-11D-A12K-05	6164647036_R03C02_Grn.idat	./DNA_Methylation/JHU_USC__HumanMethylation450/Level_1/6164647036_R03C02	TCGA-D1-A165-01A-11D	Primary solid Tumor	A165	Uterine
DNA Methylation	JHU_USC	HumanMethylation450	1	TCGA-D1-A167-01	TCGA-D1-A167-01A-11D-A12K-05	6164647036_R04C01_Grn.idat	./DNA_Methylation/JHU_USC__HumanMethylation450/Level_1/6164647036_R04C01	TCGA-D1-A167-01A-11D	Primary solid Tumor	A167	Uterine
DNA Methylation	JHU_USC	HumanMethylation450	1	TCGA-D1-A16R-01	TCGA-D1-A16R-01A-11D-A12K-05	6164647036_R04C02_Grn.idat	./DNA_Methylation/JHU_USC__HumanMethylation450/Level_1/6164647036_R04C02	TCGA-D1-A16R-01A-11D	Primary solid Tumor	A16R	Uterine
DNA Methylation	JHU_USC	HumanMethylation450	1	TCGA-D1-A17C-01	TCGA-D1-A17C-01A-11D-A12K-05	6164647036_R05C01_Grn.idat	./DNA_Methylation/JHU_USC__HumanMethylation450/Level_1/6164647036_R05C01	TCGA-D1-A17C-01A-11D	Primary solid Tumor	A17C	Uterine
DNA Methylation	JHU_USC	HumanMethylation450	1	TCGA-D1-A16I-01	TCGA-D1-A16I-01A-11D-A12K-05	6164647036_R05C02_Grn.idat	./DNA_Methylation/JHU_USC__HumanMethylation450/Level_1/6164647036_R05C02	TCGA-D1-A16I-01A-11D	Primary solid Tumor	A16I	Uterine
DNA Methylation	JHU_USC	HumanMethylation450	1	TCGA-D1-A16Y-01	TCGA-D1-A16Y-01A-31D-A12K-05	6164647036_R06C01_Grn.idat	./DNA_Methylation/JHU_USC__HumanMethylation450/Level_1/6164647036_R06C01	TCGA-D1-A16Y-01A-31D	Primary solid Tumor	A16Y	Uterine
DNA Methylation	JHU_USC	HumanMethylation450	1	TCGA-D1-A17M-01	TCGA-D1-A17M-01A-21D-A12K-05	6164647036_R06C02_Grn.idat	./DNA_Methylation/JHU_USC__HumanMethylation450/Level_1/6164647036_R06C02	TCGA-D1-A17M-01A-21D	Primary solid Tumor	A17M	Uterine
DNA Methylation	JHU_USC	HumanMethylation450	1	TCGA-D1-A17A-01	TCGA-D1-A17A-01A-11D-A12K-05	6164655025_R01C01_Grn.idat	./DNA_Methylation/JHU_USC__HumanMethylation450/Level_1/6164655025_R01C01	TCGA-D1-A17A-01A-11D	Primary solid Tumor	A17A	Uterine
DNA Methylation	JHU_USC	HumanMethylation450	1	TCGA-DI-A0WH-01	TCGA-DI-A0WH-01A-12D-A12K-05	6164655025_R01C02_Grn.idat	./DNA_Methylation/JHU_USC__HumanMethylation450/Level_1/6164655025_R01C02	TCGA-DI-A0WH-01A-12D	Primary solid Tumor	A0WH	Uterine
DNA Methylation	JHU_USC	HumanMethylation450	1	TCGA-D1-A17N-01	TCGA-D1-A17N-01A-11D-A12K-05	6164655025_R02C02_Grn.idat	./DNA_Methylation/JHU_USC__HumanMethylation450/Level_1/6164655025_R02C02	TCGA-D1-A17N-01A-11D	Primary solid Tumor	A17N	Uterine
DNA Methylation	JHU_USC	HumanMethylation450	1	TCGA-D1-A17B-01	TCGA-D1-A17B-01A-22D-A12K-05	6164655025_R03C01_Grn.idat	./DNA_Methylation/JHU_USC__HumanMethylation450/Level_1/6164655025_R03C01	TCGA-D1-A17B-01A-22D	Primary solid Tumor	A17B	Uterine
DNA Methylation	JHU_USC	HumanMethylation450	1	TCGA-BG-A18C-01	TCGA-BG-A18C-01A-11D-A12K-05	6164655025_R03C02_Grn.idat	./DNA_Methylation/JHU_USC__HumanMethylation450/Level_1/6164655025_R03C02	TCGA-BG-A18C-01A-11D	Primary solid Tumor	A18C	Uterine
DNA Methylation	JHU_USC	HumanMethylation450	1	TCGA-D1-A16Q-01	TCGA-D1-A16Q-01A-12D-A12K-05	6164655025_R04C01_Grn.idat	./DNA_Methylation/JHU_USC__HumanMethylation450/Level_1/6164655025_R04C01	TCGA-D1-A16Q-01A-12D	Primary solid Tumor	A16Q	Uterine
DNA Methylation	JHU_USC	HumanMethylation450	1	TCGA-BG-A18B-01	TCGA-BG-A18B-01A-11D-A12K-05	6164655025_R04C02_Grn.idat	./DNA_Methylation/JHU_USC__HumanMethylation450/Level_1/6164655025_R04C02	TCGA-BG-A18B-01A-11D	Primary solid Tumor	A18B	Uterine
DNA Methylation	JHU_USC	HumanMethylation450	1	TCGA-BG-A186-01	TCGA-BG-A186-01A-11D-A12K-05	6164655025_R05C01_Grn.idat	./DNA_Methylation/JHU_USC__HumanMethylation450/Level_1/6164655025_R05C01	TCGA-BG-A186-01A-11D	Primary solid Tumor	A186	Uterine
DNA Methylation	JHU_USC	HumanMethylation450	1	TCGA-D1-A16V-01	TCGA-D1-A16V-01A-11D-A12K-05	6164655025_R05C02_Grn.idat	./DNA_Methylation/JHU_USC__HumanMethylation450/Level_1/6164655025_R05C02	TCGA-D1-A16V-01A-11D	Primary solid Tumor	A16V	Uterine
DNA Methylation	JHU_USC	HumanMethylation450	1	TCGA-D1-A17Q-01	TCGA-D1-A17Q-01A-11D-A12K-05	6164655025_R06C01_Grn.idat	./DNA_Methylation/JHU_USC__HumanMethylation450/Level_1/6164655025_R06C01	TCGA-D1-A17Q-01A-11D	Primary solid Tumor	A17Q	Uterine
DNA Methylation	JHU_USC	HumanMethylation450	1	TCGA-D1-A16D-01	TCGA-D1-A16D-01A-11D-A12K-05	6164655025_R06C02_Grn.idat	./DNA_Methylation/JHU_USC__HumanMethylation450/Level_1/6164655025_R06C02	TCGA-D1-A16D-01A-11D	Primary solid Tumor	A16D	Uterine
DNA Methylation	JHU_USC	HumanMethylation450	1	TCGA-BG-A187-01	TCGA-BG-A187-01A-11D-A12K-05	6164655045_R01C01_Grn.idat	./DNA_Methylation/JHU_USC__HumanMethylation450/Level_1/6164655045_R01C01	TCGA-BG-A187-01A-11D	Primary solid Tumor	A187	Uterine
DNA Methylation	JHU_USC	HumanMethylation450	1	TCGA-D1-A16O-01	TCGA-D1-A16O-01A-11D-A12K-05	6164655045_R01C02_Grn.idat	./DNA_Methylation/JHU_USC__HumanMethylation450/Level_1/6164655045_R01C02	TCGA-D1-A16O-01A-11D	Primary solid Tumor	A16O	Uterine
DNA Methylation	JHU_USC	HumanMethylation450	1	TCGA-D1-A16G-01	TCGA-D1-A16G-01A-31D-A12K-05	6164655045_R02C01_Grn.idat	./DNA_Methylation/JHU_USC__HumanMethylation450/Level_1/6164655045_R02C01	TCGA-D1-A16G-01A-31D	Primary solid Tumor	A16G	Uterine
DNA Methylation	JHU_USC	HumanMethylation450	1	TCGA-D1-A17T-01	TCGA-D1-A17T-01A-11D-A12K-05	6164655045_R02C02_Grn.idat	./DNA_Methylation/JHU_USC__HumanMethylation450/Level_1/6164655045_R02C02	TCGA-D1-A17T-01A-11D	Primary solid Tumor	A17T	Uterine
DNA Methylation	JHU_USC	HumanMethylation450	1	TCGA-D1-A17U-01	TCGA-D1-A17U-01A-21D-A12K-05	6164655045_R03C01_Grn.idat	./DNA_Methylation/JHU_USC__HumanMethylation450/Level_1/6164655045_R03C01	TCGA-D1-A17U-01A-21D	Primary solid Tumor	A17U	Uterine
DNA Methylation	JHU_USC	HumanMethylation450	1	TCGA-D1-A16B-01	TCGA-D1-A16B-01A-11D-A12K-05	6164655045_R03C02_Grn.idat	./DNA_Methylation/JHU_USC__HumanMethylation450/Level_1/6164655045_R03C02	TCGA-D1-A16B-01A-11D	Primary solid Tumor	A16B	Uterine
DNA Methylation	JHU_USC	HumanMethylation450	1	TCGA-D1-A17F-01	TCGA-D1-A17F-01A-11D-A12K-05	6164655045_R04C01_Grn.idat	./DNA_Methylation/JHU_USC__HumanMethylation450/Level_1/6164655045_R04C01	TCGA-D1-A17F-01A-11D	Primary solid Tumor	A17F	Uterine
DNA Methylation	JHU_USC	HumanMethylation450	1	TCGA-BS-A0T9-01	TCGA-BS-A0T9-01A-11D-A12K-05	6164655045_R04C02_Grn.idat	./DNA_Methylation/JHU_USC__HumanMethylation450/Level_1/6164655045_R04C02	TCGA-BS-A0T9-01A-11D	Primary solid Tumor	A0T9	Uterine
DNA Methylation	JHU_USC	HumanMethylation450	1	TCGA-D1-A177-01	TCGA-D1-A177-01A-21D-A12K-05	6164655045_R05C01_Grn.idat	./DNA_Methylation/JHU_USC__HumanMethylation450/Level_1/6164655045_R05C01	TCGA-D1-A177-01A-21D	Primary solid Tumor	A177	Uterine
DNA Methylation	JHU_USC	HumanMethylation450	1	TCGA-D1-A17R-01	TCGA-D1-A17R-01A-11D-A12K-05	6164655045_R05C02_Grn.idat	./DNA_Methylation/JHU_USC__HumanMethylation450/Level_1/6164655045_R05C02	TCGA-D1-A17R-01A-11D	Primary solid Tumor	A17R	Uterine
DNA Methylation	JHU_USC	HumanMethylation450	1	TCGA-D1-A16X-01	TCGA-D1-A16X-01A-11D-A12K-05	6164655045_R06C01_Grn.idat	./DNA_Methylation/JHU_USC__HumanMethylation450/Level_1/6164655045_R06C01	TCGA-D1-A16X-01A-11D	Primary solid Tumor	A16X	Uterine
DNA Methylation	JHU_USC	HumanMethylation450	1	TCGA-D1-A163-01	TCGA-D1-A163-01A-11D-A12K-05	6164655045_R06C02_Grn.idat	./DNA_Methylation/JHU_USC__HumanMethylation450/Level_1/6164655045_R06C02	TCGA-D1-A163-01A-11D	Primary solid Tumor	A163	Uterine
DNA Methylation	JHU_USC	HumanMethylation450	1	TCGA-D1-A1NS-01	TCGA-D1-A1NS-01A-11D-A14H-05	6264496125_R05C02_Grn.idat	./DNA_Methylation/JHU_USC__HumanMethylation450/Level_1/6264496125_R05C02	TCGA-D1-A1NS-01A-11D	Primary solid Tumor	A1NS	Uterine
DNA Methylation	JHU_USC	HumanMethylation450	1	TCGA-E6-A1LX-01	TCGA-E6-A1LX-01A-11D-A14H-05	6264496125_R06C02_Grn.idat	./DNA_Methylation/JHU_USC__HumanMethylation450/Level_1/6264496125_R06C02	TCGA-E6-A1LX-01A-11D	Primary solid Tumor	A1LX	Uterine
DNA Methylation	JHU_USC	HumanMethylation450	1	TCGA-B5-A0KB-01	TCGA-B5-A0KB-01B-11D-A14H-05	6264496133_R01C01_Grn.idat	./DNA_Methylation/JHU_USC__HumanMethylation450/Level_1/6264496133_R01C01	TCGA-B5-A0KB-01B-11D	Primary solid Tumor	A0KB	Uterine
DNA Methylation	JHU_USC	HumanMethylation450	1	TCGA-BS-A0V4-01	TCGA-BS-A0V4-01A-11D-A14H-05	6264496133_R01C02_Grn.idat	./DNA_Methylation/JHU_USC__HumanMethylation450/Level_1/6264496133_R01C02	TCGA-BS-A0V4-01A-11D	Primary solid Tumor	A0V4	Uterine
DNA Methylation	JHU_USC	HumanMethylation450	1	TCGA-EY-A1GO-01	TCGA-EY-A1GO-01A-11D-A14H-05	6264496133_R02C01_Grn.idat	./DNA_Methylation/JHU_USC__HumanMethylation450/Level_1/6264496133_R02C01	TCGA-EY-A1GO-01A-11D	Primary solid Tumor	A1GO	Uterine
DNA Methylation	JHU_USC	HumanMethylation450	1	TCGA-A5-A1OJ-01	TCGA-A5-A1OJ-01A-11D-A14H-05	6264496133_R02C02_Grn.idat	./DNA_Methylation/JHU_USC__HumanMethylation450/Level_1/6264496133_R02C02	TCGA-A5-A1OJ-01A-11D	Primary solid Tumor	A1OJ	Uterine
DNA Methylation	JHU_USC	HumanMethylation450	1	TCGA-D1-A1O8-01	TCGA-D1-A1O8-01A-11D-A14H-05	6264496133_R03C02_Grn.idat	./DNA_Methylation/JHU_USC__HumanMethylation450/Level_1/6264496133_R03C02	TCGA-D1-A1O8-01A-11D	Primary solid Tumor	A1O8	Uterine
DNA Methylation	JHU_USC	HumanMethylation450	1	TCGA-A5-A1OF-01	TCGA-A5-A1OF-01A-11D-A14H-05	6264496133_R04C01_Grn.idat	./DNA_Methylation/JHU_USC__HumanMethylation450/Level_1/6264496133_R04C01	TCGA-A5-A1OF-01A-11D	Primary solid Tumor	A1OF	Uterine
DNA Methylation	JHU_USC	HumanMethylation450	1	TCGA-B5-A1MV-01	TCGA-B5-A1MV-01A-31D-A14H-05	6264496133_R04C02_Grn.idat	./DNA_Methylation/JHU_USC__HumanMethylation450/Level_1/6264496133_R04C02	TCGA-B5-A1MV-01A-31D	Primary solid Tumor	A1MV	Uterine
DNA Methylation	JHU_USC	HumanMethylation450	1	TCGA-D1-A1O7-01	TCGA-D1-A1O7-01A-11D-A14H-05	6264496133_R05C01_Grn.idat	./DNA_Methylation/JHU_USC__HumanMethylation450/Level_1/6264496133_R05C01	TCGA-D1-A1O7-01A-11D	Primary solid Tumor	A1O7	Uterine
DNA Methylation	JHU_USC	HumanMethylation450	1	TCGA-B5-A11P-01	TCGA-B5-A11P-01B-11D-A14H-05	6264496133_R05C02_Grn.idat	./DNA_Methylation/JHU_USC__HumanMethylation450/Level_1/6264496133_R05C02	TCGA-B5-A11P-01B-11D	Primary solid Tumor	A11P	Uterine
DNA Methylation	JHU_USC	HumanMethylation450	1	TCGA-B5-A0JU-01	TCGA-B5-A0JU-01B-11D-A14H-05	6264496133_R06C01_Grn.idat	./DNA_Methylation/JHU_USC__HumanMethylation450/Level_1/6264496133_R06C01	TCGA-B5-A0JU-01B-11D	Primary solid Tumor	A0JU	Uterine
DNA Methylation	JHU_USC	HumanMethylation450	1	TCGA-BS-A0VI-01	TCGA-BS-A0VI-01A-11D-A14H-05	6264496133_R06C02_Grn.idat	./DNA_Methylation/JHU_USC__HumanMethylation450/Level_1/6264496133_R06C02	TCGA-BS-A0VI-01A-11D	Primary solid Tumor	A0VI	Uterine
DNA Methylation	JHU_USC	HumanMethylation450	1	TCGA-B5-A1MR-01	TCGA-B5-A1MR-01A-31D-A14H-05	6264496137_R01C01_Grn.idat	./DNA_Methylation/JHU_USC__HumanMethylation450/Level_1/6264496137_R01C01	TCGA-B5-A1MR-01A-31D	Primary solid Tumor	A1MR	Uterine
DNA Methylation	JHU_USC	HumanMethylation450	1	TCGA-A5-A1OG-01	TCGA-A5-A1OG-01A-11D-A14H-05	6264496137_R01C02_Grn.idat	./DNA_Methylation/JHU_USC__HumanMethylation450/Level_1/6264496137_R01C02	TCGA-A5-A1OG-01A-11D	Primary solid Tumor	A1OG	Uterine
DNA Methylation	JHU_USC	HumanMethylation450	1	TCGA-EY-A1GM-01	TCGA-EY-A1GM-01A-12D-A14H-05	6264496137_R02C01_Grn.idat	./DNA_Methylation/JHU_USC__HumanMethylation450/Level_1/6264496137_R02C01	TCGA-EY-A1GM-01A-12D	Primary solid Tumor	A1GM	Uterine
DNA Methylation	JHU_USC	HumanMethylation450	1	TCGA-D1-A1O5-01	TCGA-D1-A1O5-01A-11D-A14H-05	6264496137_R02C02_Grn.idat	./DNA_Methylation/JHU_USC__HumanMethylation450/Level_1/6264496137_R02C02	TCGA-D1-A1O5-01A-11D	Primary solid Tumor	A1O5	Uterine
DNA Methylation	JHU_USC	HumanMethylation450	1	TCGA-EC-A1NJ-01	TCGA-EC-A1NJ-01A-31D-A14H-05	6264496137_R03C01_Grn.idat	./DNA_Methylation/JHU_USC__HumanMethylation450/Level_1/6264496137_R03C01	TCGA-EC-A1NJ-01A-31D	Primary solid Tumor	A1NJ	Uterine
DNA Methylation	JHU_USC	HumanMethylation450	1	TCGA-AX-A2HC-11	TCGA-AX-A2HC-11A-11D-A17F-05	6264496137_R03C02_Grn.idat	./DNA_Methylation/JHU_USC__HumanMethylation450/Level_1/6264496137_R03C02	TCGA-AX-A2HC-11A-11D	Solid Tissue Normal	A2HC	Uterine
DNA Methylation	JHU_USC	HumanMethylation450	1	TCGA-D1-A1NU-01	TCGA-D1-A1NU-01A-11D-A14H-05	6264496137_R04C01_Grn.idat	./DNA_Methylation/JHU_USC__HumanMethylation450/Level_1/6264496137_R04C01	TCGA-D1-A1NU-01A-11D	Primary solid Tumor	A1NU	Uterine
DNA Methylation	JHU_USC	HumanMethylation450	1	TCGA-FI-A2D0-01	TCGA-FI-A2D0-01A-11D-A17F-05	6264496137_R04C02_Grn.idat	./DNA_Methylation/JHU_USC__HumanMethylation450/Level_1/6264496137_R04C02	TCGA-FI-A2D0-01A-11D	Primary solid Tumor	A2D0	Uterine
DNA Methylation	JHU_USC	HumanMethylation450	1	TCGA-D1-A1NZ-01	TCGA-D1-A1NZ-01A-21D-A14H-05	6264496137_R05C01_Grn.idat	./DNA_Methylation/JHU_USC__HumanMethylation450/Level_1/6264496137_R05C01	TCGA-D1-A1NZ-01A-21D	Primary solid Tumor	A1NZ	Uterine
DNA Methylation	JHU_USC	HumanMethylation450	1	TCGA-AP-A0LS-01	TCGA-AP-A0LS-01A-11D-A14H-05	6264496137_R06C01_Grn.idat	./DNA_Methylation/JHU_USC__HumanMethylation450/Level_1/6264496137_R06C01	TCGA-AP-A0LS-01A-11D	Primary solid Tumor	A0LS	Uterine
DNA Methylation	JHU_USC	HumanMethylation450	1	TCGA-AX-A2HJ-01	TCGA-AX-A2HJ-01A-11D-A17F-05	6264496137_R06C02_Grn.idat	./DNA_Methylation/JHU_USC__HumanMethylation450/Level_1/6264496137_R06C02	TCGA-AX-A2HJ-01A-11D	Primary solid Tumor	A2HJ	Uterine
DNA Methylation	JHU_USC	HumanMethylation450	1	TCGA-AX-A2HD-01	TCGA-AX-A2HD-01A-21D-A17F-05	6264509013_R01C01_Grn.idat	./DNA_Methylation/JHU_USC__HumanMethylation450/Level_1/6264509013_R01C01	TCGA-AX-A2HD-01A-21D	Primary solid Tumor	A2HD	Uterine
DNA Methylation	JHU_USC	HumanMethylation450	1	TCGA-FI-A2EU-01	TCGA-FI-A2EU-01A-11D-A17F-05	6264509013_R01C02_Grn.idat	./DNA_Methylation/JHU_USC__HumanMethylation450/Level_1/6264509013_R01C02	TCGA-FI-A2EU-01A-11D	Primary solid Tumor	A2EU	Uterine
DNA Methylation	JHU_USC	HumanMethylation450	1	TCGA-FI-A2F8-01	TCGA-FI-A2F8-01A-12D-A17F-05	6264509013_R02C01_Grn.idat	./DNA_Methylation/JHU_USC__HumanMethylation450/Level_1/6264509013_R02C01	TCGA-FI-A2F8-01A-12D	Primary solid Tumor	A2F8	Uterine
DNA Methylation	JHU_USC	HumanMethylation450	1	TCGA-D1-A2G5-01	TCGA-D1-A2G5-01A-11D-A17F-05	6264509013_R02C02_Grn.idat	./DNA_Methylation/JHU_USC__HumanMethylation450/Level_1/6264509013_R02C02	TCGA-D1-A2G5-01A-11D	Primary solid Tumor	A2G5	Uterine
DNA Methylation	JHU_USC	HumanMethylation450	1	TCGA-FI-A2D6-01	TCGA-FI-A2D6-01A-11D-A17F-05	6264509013_R03C01_Grn.idat	./DNA_Methylation/JHU_USC__HumanMethylation450/Level_1/6264509013_R03C01	TCGA-FI-A2D6-01A-11D	Primary solid Tumor	A2D6	Uterine
DNA Methylation	JHU_USC	HumanMethylation450	1	TCGA-FI-A2D4-01	TCGA-FI-A2D4-01A-12D-A17F-05	6264509013_R03C02_Grn.idat	./DNA_Methylation/JHU_USC__HumanMethylation450/Level_1/6264509013_R03C02	TCGA-FI-A2D4-01A-12D	Primary solid Tumor	A2D4	Uterine
DNA Methylation	JHU_USC	HumanMethylation450	1	TCGA-FI-A2D5-01	TCGA-FI-A2D5-01A-11D-A17F-05	6264509013_R04C01_Grn.idat	./DNA_Methylation/JHU_USC__HumanMethylation450/Level_1/6264509013_R04C01	TCGA-FI-A2D5-01A-11D	Primary solid Tumor	A2D5	Uterine
DNA Methylation	JHU_USC	HumanMethylation450	1	TCGA-FI-A2D2-01	TCGA-FI-A2D2-01A-11D-A17F-05	6264509013_R04C02_Grn.idat	./DNA_Methylation/JHU_USC__HumanMethylation450/Level_1/6264509013_R04C02	TCGA-FI-A2D2-01A-11D	Primary solid Tumor	A2D2	Uterine
DNA Methylation	JHU_USC	HumanMethylation450	1	TCGA-D1-A2G6-01	TCGA-D1-A2G6-01A-11D-A17F-05	6264509013_R05C02_Grn.idat	./DNA_Methylation/JHU_USC__HumanMethylation450/Level_1/6264509013_R05C02	TCGA-D1-A2G6-01A-11D	Primary solid Tumor	A2G6	Uterine
DNA Methylation	JHU_USC	HumanMethylation450	1	TCGA-AX-A2HF-01	TCGA-AX-A2HF-01A-11D-A17F-05	6264509013_R06C01_Grn.idat	./DNA_Methylation/JHU_USC__HumanMethylation450/Level_1/6264509013_R06C01	TCGA-AX-A2HF-01A-11D	Primary solid Tumor	A2HF	Uterine
DNA Methylation	JHU_USC	HumanMethylation450	1	TCGA-FI-A2CX-01	TCGA-FI-A2CX-01A-11D-A17F-05	6264509013_R06C02_Grn.idat	./DNA_Methylation/JHU_USC__HumanMethylation450/Level_1/6264509013_R06C02	TCGA-FI-A2CX-01A-11D	Primary solid Tumor	A2CX	Uterine
DNA Methylation	JHU_USC	HumanMethylation450	1	TCGA-AX-A2HK-01	TCGA-AX-A2HK-01A-11D-A17F-05	6264509015_R01C01_Grn.idat	./DNA_Methylation/JHU_USC__HumanMethylation450/Level_1/6264509015_R01C01	TCGA-AX-A2HK-01A-11D	Primary solid Tumor	A2HK	Uterine
DNA Methylation	JHU_USC	HumanMethylation450	1	TCGA-AX-A2HC-01	TCGA-AX-A2HC-01A-11D-A17F-05	6264509015_R02C01_Grn.idat	./DNA_Methylation/JHU_USC__HumanMethylation450/Level_1/6264509015_R02C01	TCGA-AX-A2HC-01A-11D	Primary solid Tumor	A2HC	Uterine
DNA Methylation	JHU_USC	HumanMethylation450	1	TCGA-AX-A2HG-01	TCGA-AX-A2HG-01A-11D-A17F-05	6264509015_R02C02_Grn.idat	./DNA_Methylation/JHU_USC__HumanMethylation450/Level_1/6264509015_R02C02	TCGA-AX-A2HG-01A-11D	Primary solid Tumor	A2HG	Uterine
DNA Methylation	JHU_USC	HumanMethylation450	1	TCGA-FI-A2F4-01	TCGA-FI-A2F4-01A-11D-A17F-05	6264509015_R03C01_Grn.idat	./DNA_Methylation/JHU_USC__HumanMethylation450/Level_1/6264509015_R03C01	TCGA-FI-A2F4-01A-11D	Primary solid Tumor	A2F4	Uterine
DNA Methylation	JHU_USC	HumanMethylation450	1	TCGA-AX-A2H8-01	TCGA-AX-A2H8-01A-11D-A17F-05	6264509015_R03C02_Grn.idat	./DNA_Methylation/JHU_USC__HumanMethylation450/Level_1/6264509015_R03C02	TCGA-AX-A2H8-01A-11D	Primary solid Tumor	A2H8	Uterine
DNA Methylation	JHU_USC	HumanMethylation450	1	TCGA-FI-A2EW-01	TCGA-FI-A2EW-01A-11D-A17F-05	6264509015_R04C01_Grn.idat	./DNA_Methylation/JHU_USC__HumanMethylation450/Level_1/6264509015_R04C01	TCGA-FI-A2EW-01A-11D	Primary solid Tumor	A2EW	Uterine
DNA Methylation	JHU_USC	HumanMethylation450	1	TCGA-FI-A2CY-01	TCGA-FI-A2CY-01A-11D-A17F-05	6264509015_R05C01_Grn.idat	./DNA_Methylation/JHU_USC__HumanMethylation450/Level_1/6264509015_R05C01	TCGA-FI-A2CY-01A-11D	Primary solid Tumor	A2CY	Uterine
DNA Methylation	JHU_USC	HumanMethylation450	1	TCGA-AX-A2H5-01	TCGA-AX-A2H5-01A-11D-A17F-05	6264509015_R06C01_Grn.idat	./DNA_Methylation/JHU_USC__HumanMethylation450/Level_1/6264509015_R06C01	TCGA-AX-A2H5-01A-11D	Primary solid Tumor	A2H5	Uterine
DNA Methylation	JHU_USC	HumanMethylation450	1	TCGA-AX-A2HH-01	TCGA-AX-A2HH-01A-11D-A17F-05	6264509015_R06C02_Grn.idat	./DNA_Methylation/JHU_USC__HumanMethylation450/Level_1/6264509015_R06C02	TCGA-AX-A2HH-01A-11D	Primary solid Tumor	A2HH	Uterine
DNA Methylation	JHU_USC	HumanMethylation450	1	TCGA-D1-A1O0-01	TCGA-D1-A1O0-01A-11D-A17F-05	6264509017_R01C02_Grn.idat	./DNA_Methylation/JHU_USC__HumanMethylation450/Level_1/6264509017_R01C02	TCGA-D1-A1O0-01A-11D	Primary solid Tumor	A1O0	Uterine
DNA Methylation	JHU_USC	HumanMethylation450	1	TCGA-FI-A2F9-01	TCGA-FI-A2F9-01A-11D-A17F-05	6264509017_R02C01_Grn.idat	./DNA_Methylation/JHU_USC__HumanMethylation450/Level_1/6264509017_R02C01	TCGA-FI-A2F9-01A-11D	Primary solid Tumor	A2F9	Uterine
DNA Methylation	JHU_USC	HumanMethylation450	1	TCGA-BG-A0MA-01	TCGA-BG-A0MA-01A-11D-A17F-05	6264509017_R02C02_Grn.idat	./DNA_Methylation/JHU_USC__HumanMethylation450/Level_1/6264509017_R02C02	TCGA-BG-A0MA-01A-11D	Primary solid Tumor	A0MA	Uterine
DNA Methylation	JHU_USC	HumanMethylation450	1	TCGA-D1-A2G0-01	TCGA-D1-A2G0-01A-11D-A17F-05	6264509017_R03C01_Grn.idat	./DNA_Methylation/JHU_USC__HumanMethylation450/Level_1/6264509017_R03C01	TCGA-D1-A2G0-01A-11D	Primary solid Tumor	A2G0	Uterine
DNA Methylation	JHU_USC	HumanMethylation450	1	TCGA-BG-A0MA-11	TCGA-BG-A0MA-11A-11D-A17F-05	6264509017_R03C02_Grn.idat	./DNA_Methylation/JHU_USC__HumanMethylation450/Level_1/6264509017_R03C02	TCGA-BG-A0MA-11A-11D	Solid Tissue Normal	A0MA	Uterine
DNA Methylation	JHU_USC	HumanMethylation450	1	TCGA-AX-A2H5-11	TCGA-AX-A2H5-11A-11D-A17F-05	6264509017_R04C01_Grn.idat	./DNA_Methylation/JHU_USC__HumanMethylation450/Level_1/6264509017_R04C01	TCGA-AX-A2H5-11A-11D	Solid Tissue Normal	A2H5	Uterine
DNA Methylation	JHU_USC	HumanMethylation450	1	TCGA-AX-A2HD-11	TCGA-AX-A2HD-11A-11D-A17F-05	6264509017_R04C02_Grn.idat	./DNA_Methylation/JHU_USC__HumanMethylation450/Level_1/6264509017_R04C02	TCGA-AX-A2HD-11A-11D	Solid Tissue Normal	A2HD	Uterine
DNA Methylation	JHU_USC	HumanMethylation450	1	TCGA-B5-A1MW-01	TCGA-B5-A1MW-01A-11D-A17F-05	6264509017_R05C01_Grn.idat	./DNA_Methylation/JHU_USC__HumanMethylation450/Level_1/6264509017_R05C01	TCGA-B5-A1MW-01A-11D	Primary solid Tumor	A1MW	Uterine
DNA Methylation	JHU_USC	HumanMethylation450	1	TCGA-AX-A2H8-11	TCGA-AX-A2H8-11A-11D-A17F-05	6264509017_R06C01_Grn.idat	./DNA_Methylation/JHU_USC__HumanMethylation450/Level_1/6264509017_R06C01	TCGA-AX-A2H8-11A-11D	Solid Tissue Normal	A2H8	Uterine
DNA Methylation	JHU_USC	HumanMethylation450	1	TCGA-FI-A2EX-01	TCGA-FI-A2EX-01A-11D-A17F-05	6264509017_R06C02_Grn.idat	./DNA_Methylation/JHU_USC__HumanMethylation450/Level_1/6264509017_R06C02	TCGA-FI-A2EX-01A-11D	Primary solid Tumor	A2EX	Uterine
DNA Methylation	JHU_USC	HumanMethylation450	1	TCGA-BG-A2AD-01	TCGA-BG-A2AD-01A-21D-A16G-05	6264509043_R03C02_Grn.idat	./DNA_Methylation/JHU_USC__HumanMethylation450/Level_1/6264509043_R03C02	TCGA-BG-A2AD-01A-21D	Primary solid Tumor	A2AD	Uterine
DNA Methylation	JHU_USC	HumanMethylation450	1	TCGA-EC-A24G-01	TCGA-EC-A24G-01A-11D-A16G-05	6264509043_R04C02_Grn.idat	./DNA_Methylation/JHU_USC__HumanMethylation450/Level_1/6264509043_R04C02	TCGA-EC-A24G-01A-11D	Primary solid Tumor	A24G	Uterine
DNA Methylation	JHU_USC	HumanMethylation450	1	TCGA-BG-A2AE-01	TCGA-BG-A2AE-01A-11D-A16G-05	6264509043_R05C02_Grn.idat	./DNA_Methylation/JHU_USC__HumanMethylation450/Level_1/6264509043_R05C02	TCGA-BG-A2AE-01A-11D	Primary solid Tumor	A2AE	Uterine
DNA Methylation	JHU_USC	HumanMethylation450	1	TCGA-BK-A26L-01	TCGA-BK-A26L-01A-11D-A27B-05/TCGA-BK-A26L-01C-04D-A27B-05/TCGA-BK-A26L-01A-11D-A16G-05	6264509043_R06C02_Grn.idat	./DNA_Methylation/JHU_USC__HumanMethylation450/Level_1/6264509043_R06C02	TCGA-BK-A26L-01A-11D	Primary solid Tumor	A26L	Uterine
DNA Methylation	JHU_USC	HumanMethylation450	1	TCGA-D1-A1NX-01	TCGA-D1-A1NX-01A-11D-A16G-05	6264509044_R02C01_Grn.idat	./DNA_Methylation/JHU_USC__HumanMethylation450/Level_1/6264509044_R02C01	TCGA-D1-A1NX-01A-11D	Primary solid Tumor	A1NX	Uterine
DNA Methylation	JHU_USC	HumanMethylation450	1	TCGA-DI-A1NN-11	TCGA-DI-A1NN-11A-21D-A16G-05	6264509044_R02C02_Grn.idat	./DNA_Methylation/JHU_USC__HumanMethylation450/Level_1/6264509044_R02C02	TCGA-DI-A1NN-11A-21D	Solid Tissue Normal	A1NN	Uterine
DNA Methylation	JHU_USC	HumanMethylation450	1	TCGA-BG-A2AD-11	TCGA-BG-A2AD-11A-11D-A16G-05	6264509044_R03C02_Grn.idat	./DNA_Methylation/JHU_USC__HumanMethylation450/Level_1/6264509044_R03C02	TCGA-BG-A2AD-11A-11D	Solid Tissue Normal	A2AD	Uterine
DNA Methylation	JHU_USC	HumanMethylation450	1	TCGA-D1-A1NY-01	TCGA-D1-A1NY-01A-11D-A16G-05	6264509044_R04C01_Grn.idat	./DNA_Methylation/JHU_USC__HumanMethylation450/Level_1/6264509044_R04C01	TCGA-D1-A1NY-01A-11D	Primary solid Tumor	A1NY	Uterine
DNA Methylation	JHU_USC	HumanMethylation450	1	TCGA-EC-A1QX-01	TCGA-EC-A1QX-01A-31D-A16G-05	6264509044_R04C02_Grn.idat	./DNA_Methylation/JHU_USC__HumanMethylation450/Level_1/6264509044_R04C02	TCGA-EC-A1QX-01A-31D	Primary solid Tumor	A1QX	Uterine
DNA Methylation	JHU_USC	HumanMethylation450	1	TCGA-DI-A1NN-01	TCGA-DI-A1NN-01A-11D-A16G-05	6264509044_R06C01_Grn.idat	./DNA_Methylation/JHU_USC__HumanMethylation450/Level_1/6264509044_R06C01	TCGA-DI-A1NN-01A-11D	Primary solid Tumor	A1NN	Uterine
DNA Methylation	JHU_USC	HumanMethylation450	1	TCGA-BG-A2AE-11	TCGA-BG-A2AE-11A-11D-A16G-05	6264509044_R06C02_Grn.idat	./DNA_Methylation/JHU_USC__HumanMethylation450/Level_1/6264509044_R06C02	TCGA-BG-A2AE-11A-11D	Solid Tissue Normal	A2AE	Uterine
DNA Methylation	JHU_USC	HumanMethylation450	1	TCGA-EO-A3AS-01	TCGA-EO-A3AS-01A-11D-A19Z-05	6929671039_R01C02_Grn.idat	./DNA_Methylation/JHU_USC__HumanMethylation450/Level_1/6929671039_R01C02	TCGA-EO-A3AS-01A-11D	Primary solid Tumor	A3AS	Uterine
DNA Methylation	JHU_USC	HumanMethylation450	1	TCGA-EO-A3AZ-01	TCGA-EO-A3AZ-01A-12D-A19Z-05	6929671039_R02C02_Grn.idat	./DNA_Methylation/JHU_USC__HumanMethylation450/Level_1/6929671039_R02C02	TCGA-EO-A3AZ-01A-12D	Primary solid Tumor	A3AZ	Uterine
DNA Methylation	JHU_USC	HumanMethylation450	1	TCGA-AJ-A3EK-01	TCGA-AJ-A3EK-01A-11D-A19Z-05	6929671039_R03C02_Grn.idat	./DNA_Methylation/JHU_USC__HumanMethylation450/Level_1/6929671039_R03C02	TCGA-AJ-A3EK-01A-11D	Primary solid Tumor	A3EK	Uterine
DNA Methylation	JHU_USC	HumanMethylation450	1	TCGA-E6-A2P9-01	TCGA-E6-A2P9-01A-11D-A19Z-05	6929671039_R04C02_Grn.idat	./DNA_Methylation/JHU_USC__HumanMethylation450/Level_1/6929671039_R04C02	TCGA-E6-A2P9-01A-11D	Primary solid Tumor	A2P9	Uterine
DNA Methylation	JHU_USC	HumanMethylation450	1	TCGA-EY-A2OQ-01	TCGA-EY-A2OQ-01A-11D-A19Z-05	6929671039_R05C02_Grn.idat	./DNA_Methylation/JHU_USC__HumanMethylation450/Level_1/6929671039_R05C02	TCGA-EY-A2OQ-01A-11D	Primary solid Tumor	A2OQ	Uterine
DNA Methylation	JHU_USC	HumanMethylation450	1	TCGA-DI-A2QT-01	TCGA-DI-A2QT-01A-12D-A19Z-05	6929671039_R06C01_Grn.idat	./DNA_Methylation/JHU_USC__HumanMethylation450/Level_1/6929671039_R06C01	TCGA-DI-A2QT-01A-12D	Primary solid Tumor	A2QT	Uterine
DNA Methylation	JHU_USC	HumanMethylation450	1	TCGA-D1-A3DH-01	TCGA-D1-A3DH-01A-11D-A19Z-05	6929671039_R06C02_Grn.idat	./DNA_Methylation/JHU_USC__HumanMethylation450/Level_1/6929671039_R06C02	TCGA-D1-A3DH-01A-11D	Primary solid Tumor	A3DH	Uterine
DNA Methylation	JHU_USC	HumanMethylation450	1	TCGA-D1-A3DG-01	TCGA-D1-A3DG-01A-11D-A19Z-05	6929671046_R01C01_Grn.idat	./DNA_Methylation/JHU_USC__HumanMethylation450/Level_1/6929671046_R01C01	TCGA-D1-A3DG-01A-11D	Primary solid Tumor	A3DG	Uterine
DNA Methylation	JHU_USC	HumanMethylation450	1	TCGA-EO-A3AY-01	TCGA-EO-A3AY-01A-12D-A19Z-05	6929671046_R01C02_Grn.idat	./DNA_Methylation/JHU_USC__HumanMethylation450/Level_1/6929671046_R01C02	TCGA-EO-A3AY-01A-12D	Primary solid Tumor	A3AY	Uterine
DNA Methylation	JHU_USC	HumanMethylation450	1	TCGA-AJ-A3BD-01	TCGA-AJ-A3BD-01A-11D-A19Z-05	6929671046_R02C01_Grn.idat	./DNA_Methylation/JHU_USC__HumanMethylation450/Level_1/6929671046_R02C01	TCGA-AJ-A3BD-01A-11D	Primary solid Tumor	A3BD	Uterine
DNA Methylation	JHU_USC	HumanMethylation450	1	TCGA-BG-A0MK-01	TCGA-BG-A0MK-01A-51D-A19Z-05	6929671046_R02C02_Grn.idat	./DNA_Methylation/JHU_USC__HumanMethylation450/Level_1/6929671046_R02C02	TCGA-BG-A0MK-01A-51D	Primary solid Tumor	A0MK	Uterine
DNA Methylation	JHU_USC	HumanMethylation450	1	TCGA-AJ-A3BK-01	TCGA-AJ-A3BK-01A-11D-A19Z-05	6929671046_R03C01_Grn.idat	./DNA_Methylation/JHU_USC__HumanMethylation450/Level_1/6929671046_R03C01	TCGA-AJ-A3BK-01A-11D	Primary solid Tumor	A3BK	Uterine
DNA Methylation	JHU_USC	HumanMethylation450	1	TCGA-EO-A3B0-01	TCGA-EO-A3B0-01A-12D-A19Z-05	6929671046_R03C02_Grn.idat	./DNA_Methylation/JHU_USC__HumanMethylation450/Level_1/6929671046_R03C02	TCGA-EO-A3B0-01A-12D	Primary solid Tumor	A3B0	Uterine
DNA Methylation	JHU_USC	HumanMethylation450	1	TCGA-AJ-A3BG-01	TCGA-AJ-A3BG-01A-11D-A19Z-05	6929671046_R04C01_Grn.idat	./DNA_Methylation/JHU_USC__HumanMethylation450/Level_1/6929671046_R04C01	TCGA-AJ-A3BG-01A-11D	Primary solid Tumor	A3BG	Uterine
DNA Methylation	JHU_USC	HumanMethylation450	1	TCGA-B5-A3FD-01	TCGA-B5-A3FD-01A-11D-A19Z-05	6929671046_R04C02_Grn.idat	./DNA_Methylation/JHU_USC__HumanMethylation450/Level_1/6929671046_R04C02	TCGA-B5-A3FD-01A-11D	Primary solid Tumor	A3FD	Uterine
DNA Methylation	JHU_USC	HumanMethylation450	1	TCGA-AJ-A3EJ-01	TCGA-AJ-A3EJ-01A-11D-A19Z-05	6929671046_R05C01_Grn.idat	./DNA_Methylation/JHU_USC__HumanMethylation450/Level_1/6929671046_R05C01	TCGA-AJ-A3EJ-01A-11D	Primary solid Tumor	A3EJ	Uterine
DNA Methylation	JHU_USC	HumanMethylation450	1	TCGA-EO-A3AV-01	TCGA-EO-A3AV-01A-12D-A19Z-05	6929671046_R05C02_Grn.idat	./DNA_Methylation/JHU_USC__HumanMethylation450/Level_1/6929671046_R05C02	TCGA-EO-A3AV-01A-12D	Primary solid Tumor	A3AV	Uterine
DNA Methylation	JHU_USC	HumanMethylation450	1	TCGA-EO-A3B1-01	TCGA-EO-A3B1-01A-12D-A19Z-05	6929671046_R06C01_Grn.idat	./DNA_Methylation/JHU_USC__HumanMethylation450/Level_1/6929671046_R06C01	TCGA-EO-A3B1-01A-12D	Primary solid Tumor	A3B1	Uterine
DNA Methylation	JHU_USC	HumanMethylation450	1	TCGA-EO-A3AU-01	TCGA-EO-A3AU-01A-21D-A19Z-05	6929671046_R06C02_Grn.idat	./DNA_Methylation/JHU_USC__HumanMethylation450/Level_1/6929671046_R06C02	TCGA-EO-A3AU-01A-21D	Primary solid Tumor	A3AU	Uterine
DNA Methylation	JHU_USC	HumanMethylation450	1	TCGA-EY-A2OP-01	TCGA-EY-A2OP-01A-11D-A19Z-05	6929671047_R01C01_Grn.idat	./DNA_Methylation/JHU_USC__HumanMethylation450/Level_1/6929671047_R01C01	TCGA-EY-A2OP-01A-11D	Primary solid Tumor	A2OP	Uterine
DNA Methylation	JHU_USC	HumanMethylation450	1	TCGA-AJ-A3BH-01	TCGA-AJ-A3BH-01A-11D-A19Z-05	6929671047_R01C02_Grn.idat	./DNA_Methylation/JHU_USC__HumanMethylation450/Level_1/6929671047_R01C02	TCGA-AJ-A3BH-01A-11D	Primary solid Tumor	A3BH	Uterine
DNA Methylation	JHU_USC	HumanMethylation450	1	TCGA-DI-A2QY-11	TCGA-DI-A2QY-11A-11D-A19Z-05	6929671047_R02C01_Grn.idat	./DNA_Methylation/JHU_USC__HumanMethylation450/Level_1/6929671047_R02C01	TCGA-DI-A2QY-11A-11D	Solid Tissue Normal	A2QY	Uterine
DNA Methylation	JHU_USC	HumanMethylation450	1	TCGA-B5-A3FH-01	TCGA-B5-A3FH-01A-11D-A19Z-05	6929671047_R02C02_Grn.idat	./DNA_Methylation/JHU_USC__HumanMethylation450/Level_1/6929671047_R02C02	TCGA-B5-A3FH-01A-11D	Primary solid Tumor	A3FH	Uterine
DNA Methylation	JHU_USC	HumanMethylation450	1	TCGA-DI-A2QY-01	TCGA-DI-A2QY-01A-12D-A19Z-05	6929671047_R03C01_Grn.idat	./DNA_Methylation/JHU_USC__HumanMethylation450/Level_1/6929671047_R03C01	TCGA-DI-A2QY-01A-12D	Primary solid Tumor	A2QY	Uterine
DNA Methylation	JHU_USC	HumanMethylation450	1	TCGA-B5-A3FA-01	TCGA-B5-A3FA-01A-11D-A19Z-05	6929671047_R03C02_Grn.idat	./DNA_Methylation/JHU_USC__HumanMethylation450/Level_1/6929671047_R03C02	TCGA-B5-A3FA-01A-11D	Primary solid Tumor	A3FA	Uterine
DNA Methylation	JHU_USC	HumanMethylation450	1	TCGA-EY-A2OO-01	TCGA-EY-A2OO-01A-11D-A19Z-05	6929671047_R04C01_Grn.idat	./DNA_Methylation/JHU_USC__HumanMethylation450/Level_1/6929671047_R04C01	TCGA-EY-A2OO-01A-11D	Primary solid Tumor	A2OO	Uterine
DNA Methylation	JHU_USC	HumanMethylation450	1	TCGA-B5-A3FB-01	TCGA-B5-A3FB-01A-11D-A19Z-05	6929671047_R04C02_Grn.idat	./DNA_Methylation/JHU_USC__HumanMethylation450/Level_1/6929671047_R04C02	TCGA-B5-A3FB-01A-11D	Primary solid Tumor	A3FB	Uterine
DNA Methylation	JHU_USC	HumanMethylation450	1	TCGA-E6-A2P8-01	TCGA-E6-A2P8-01A-11D-A19Z-05	6929671047_R06C01_Grn.idat	./DNA_Methylation/JHU_USC__HumanMethylation450/Level_1/6929671047_R06C01	TCGA-E6-A2P8-01A-11D	Primary solid Tumor	A2P8	Uterine
DNA Methylation	JHU_USC	HumanMethylation450	1	TCGA-DF-A2KV-01	TCGA-DF-A2KV-01A-11D-A17Z-05	6929718085_R01C01_Grn.idat	./DNA_Methylation/JHU_USC__HumanMethylation450/Level_1/6929718085_R01C01	TCGA-DF-A2KV-01A-11D	Primary solid Tumor	A2KV	Uterine
DNA Methylation	JHU_USC	HumanMethylation450	1	TCGA-EO-A22U-01	TCGA-EO-A22U-01A-11D-A17Z-05	6929718085_R01C02_Grn.idat	./DNA_Methylation/JHU_USC__HumanMethylation450/Level_1/6929718085_R01C02	TCGA-EO-A22U-01A-11D	Primary solid Tumor	A22U	Uterine
DNA Methylation	JHU_USC	HumanMethylation450	1	TCGA-EO-A22X-01	TCGA-EO-A22X-01A-11D-A17Z-05	6929718085_R02C01_Grn.idat	./DNA_Methylation/JHU_USC__HumanMethylation450/Level_1/6929718085_R02C01	TCGA-EO-A22X-01A-11D	Primary solid Tumor	A22X	Uterine
DNA Methylation	JHU_USC	HumanMethylation450	1	TCGA-AX-A2H2-01	TCGA-AX-A2H2-01A-11D-A17Z-05	6929718085_R02C02_Grn.idat	./DNA_Methylation/JHU_USC__HumanMethylation450/Level_1/6929718085_R02C02	TCGA-AX-A2H2-01A-11D	Primary solid Tumor	A2H2	Uterine
DNA Methylation	JHU_USC	HumanMethylation450	1	TCGA-DF-A2KR-01	TCGA-DF-A2KR-01A-11D-A17Z-05	6929718085_R03C01_Grn.idat	./DNA_Methylation/JHU_USC__HumanMethylation450/Level_1/6929718085_R03C01	TCGA-DF-A2KR-01A-11D	Primary solid Tumor	A2KR	Uterine
DNA Methylation	JHU_USC	HumanMethylation450	1	TCGA-DF-A2KU-01	TCGA-DF-A2KU-01A-11D-A17Z-05	6929718085_R03C02_Grn.idat	./DNA_Methylation/JHU_USC__HumanMethylation450/Level_1/6929718085_R03C02	TCGA-DF-A2KU-01A-11D	Primary solid Tumor	A2KU	Uterine
DNA Methylation	JHU_USC	HumanMethylation450	1	TCGA-A5-A2K3-01	TCGA-A5-A2K3-01A-11D-A17Z-05	6929718085_R04C01_Grn.idat	./DNA_Methylation/JHU_USC__HumanMethylation450/Level_1/6929718085_R04C01	TCGA-A5-A2K3-01A-11D	Primary solid Tumor	A2K3	Uterine
DNA Methylation	JHU_USC	HumanMethylation450	1	TCGA-EO-A2CG-01	TCGA-EO-A2CG-01A-12D-A17Z-05	6929718085_R04C02_Grn.idat	./DNA_Methylation/JHU_USC__HumanMethylation450/Level_1/6929718085_R04C02	TCGA-EO-A2CG-01A-12D	Primary solid Tumor	A2CG	Uterine
DNA Methylation	JHU_USC	HumanMethylation450	1	TCGA-DF-A2L0-01	TCGA-DF-A2L0-01A-11D-A17Z-05	6929718085_R05C01_Grn.idat	./DNA_Methylation/JHU_USC__HumanMethylation450/Level_1/6929718085_R05C01	TCGA-DF-A2L0-01A-11D	Primary solid Tumor	A2L0	Uterine
DNA Methylation	JHU_USC	HumanMethylation450	1	TCGA-DF-A2KN-01	TCGA-DF-A2KN-01A-11D-A17Z-05	6929718085_R05C02_Grn.idat	./DNA_Methylation/JHU_USC__HumanMethylation450/Level_1/6929718085_R05C02	TCGA-DF-A2KN-01A-11D	Primary solid Tumor	A2KN	Uterine
DNA Methylation	JHU_USC	HumanMethylation450	1	TCGA-EO-A22Y-01	TCGA-EO-A22Y-01A-11D-A17Z-05	6929718085_R06C01_Grn.idat	./DNA_Methylation/JHU_USC__HumanMethylation450/Level_1/6929718085_R06C01	TCGA-EO-A22Y-01A-11D	Primary solid Tumor	A22Y	Uterine
DNA Methylation	JHU_USC	HumanMethylation450	1	TCGA-D1-A2G7-01	TCGA-D1-A2G7-01A-21D-A17Z-05	6929718085_R06C02_Grn.idat	./DNA_Methylation/JHU_USC__HumanMethylation450/Level_1/6929718085_R06C02	TCGA-D1-A2G7-01A-21D	Primary solid Tumor	A2G7	Uterine
DNA Methylation	JHU_USC	HumanMethylation450	1	TCGA-AX-A2IO-01	TCGA-AX-A2IO-01A-11D-A17Z-05	6929718086_R01C01_Grn.idat	./DNA_Methylation/JHU_USC__HumanMethylation450/Level_1/6929718086_R01C01	TCGA-AX-A2IO-01A-11D	Primary solid Tumor	A2IO	Uterine
DNA Methylation	JHU_USC	HumanMethylation450	1	TCGA-A5-A2K5-01	TCGA-A5-A2K5-01A-11D-A17Z-05	6929718086_R02C01_Grn.idat	./DNA_Methylation/JHU_USC__HumanMethylation450/Level_1/6929718086_R02C01	TCGA-A5-A2K5-01A-11D	Primary solid Tumor	A2K5	Uterine
DNA Methylation	JHU_USC	HumanMethylation450	1	TCGA-A5-A2K7-01	TCGA-A5-A2K7-01A-11D-A17Z-05	6929718086_R03C01_Grn.idat	./DNA_Methylation/JHU_USC__HumanMethylation450/Level_1/6929718086_R03C01	TCGA-A5-A2K7-01A-11D	Primary solid Tumor	A2K7	Uterine
DNA Methylation	JHU_USC	HumanMethylation450	1	TCGA-EO-A2CH-01	TCGA-EO-A2CH-01A-11D-A17Z-05	6929718086_R04C01_Grn.idat	./DNA_Methylation/JHU_USC__HumanMethylation450/Level_1/6929718086_R04C01	TCGA-EO-A2CH-01A-11D	Primary solid Tumor	A2CH	Uterine
DNA Methylation	JHU_USC	HumanMethylation450	1	TCGA-H5-A2HR-01	TCGA-H5-A2HR-01A-11D-A17Z-05	6929718086_R05C01_Grn.idat	./DNA_Methylation/JHU_USC__HumanMethylation450/Level_1/6929718086_R05C01	TCGA-H5-A2HR-01A-11D	Primary solid Tumor	A2HR	Uterine
DNA Methylation	JHU_USC	HumanMethylation450	1	TCGA-AX-A2IN-01	TCGA-AX-A2IN-01A-12D-A17Z-05	6929718086_R06C01_Grn.idat	./DNA_Methylation/JHU_USC__HumanMethylation450/Level_1/6929718086_R06C01	TCGA-AX-A2IN-01A-12D	Primary solid Tumor	A2IN	Uterine
DNA Methylation	JHU_USC	HumanMethylation450	1	TCGA-DI-A2QU-01	TCGA-DI-A2QU-01A-11D-A18O-05	6929718099_R02C02_Grn.idat	./DNA_Methylation/JHU_USC__HumanMethylation450/Level_1/6929718099_R02C02	TCGA-DI-A2QU-01A-11D	Primary solid Tumor	A2QU	Uterine
DNA Methylation	JHU_USC	HumanMethylation450	1	TCGA-A5-A2K2-01	TCGA-A5-A2K2-01A-11D-A18O-05	6929718099_R03C02_Grn.idat	./DNA_Methylation/JHU_USC__HumanMethylation450/Level_1/6929718099_R03C02	TCGA-A5-A2K2-01A-11D	Primary solid Tumor	A2K2	Uterine
DNA Methylation	JHU_USC	HumanMethylation450	1	TCGA-AJ-A2QK-01	TCGA-AJ-A2QK-01A-11D-A18O-05	6929718099_R04C02_Grn.idat	./DNA_Methylation/JHU_USC__HumanMethylation450/Level_1/6929718099_R04C02	TCGA-AJ-A2QK-01A-11D	Primary solid Tumor	A2QK	Uterine
DNA Methylation	JHU_USC	HumanMethylation450	1	TCGA-A5-A2K4-01	TCGA-A5-A2K4-01A-11D-A18O-05	6929718099_R05C02_Grn.idat	./DNA_Methylation/JHU_USC__HumanMethylation450/Level_1/6929718099_R05C02	TCGA-A5-A2K4-01A-11D	Primary solid Tumor	A2K4	Uterine
DNA Methylation	JHU_USC	HumanMethylation450	1	TCGA-EO-A22S-01	TCGA-EO-A22S-01A-11D-A18O-05	6929718099_R06C02_Grn.idat	./DNA_Methylation/JHU_USC__HumanMethylation450/Level_1/6929718099_R06C02	TCGA-EO-A22S-01A-11D	Primary solid Tumor	A22S	Uterine
DNA Methylation	JHU_USC	HumanMethylation450	1	TCGA-EO-A22R-01	TCGA-EO-A22R-01A-11D-A18O-05	6929718101_R01C01_Grn.idat	./DNA_Methylation/JHU_USC__HumanMethylation450/Level_1/6929718101_R01C01	TCGA-EO-A22R-01A-11D	Primary solid Tumor	A22R	Uterine
DNA Methylation	JHU_USC	HumanMethylation450	1	TCGA-EO-A22T-11	TCGA-EO-A22T-11A-11D-A18O-05	6929718101_R01C02_Grn.idat	./DNA_Methylation/JHU_USC__HumanMethylation450/Level_1/6929718101_R01C02	TCGA-EO-A22T-11A-11D	Solid Tissue Normal	A22T	Uterine
DNA Methylation	JHU_USC	HumanMethylation450	1	TCGA-AX-A2H4-01	TCGA-AX-A2H4-01A-21D-A18O-05	6929718101_R02C01_Grn.idat	./DNA_Methylation/JHU_USC__HumanMethylation450/Level_1/6929718101_R02C01	TCGA-AX-A2H4-01A-21D	Primary solid Tumor	A2H4	Uterine
DNA Methylation	JHU_USC	HumanMethylation450	1	TCGA-AJ-A2QN-01	TCGA-AJ-A2QN-01A-11D-A18O-05	6929718101_R02C02_Grn.idat	./DNA_Methylation/JHU_USC__HumanMethylation450/Level_1/6929718101_R02C02	TCGA-AJ-A2QN-01A-11D	Primary solid Tumor	A2QN	Uterine
DNA Methylation	JHU_USC	HumanMethylation450	1	TCGA-AX-A2H7-11	TCGA-AX-A2H7-11A-11D-A18O-05	6929718101_R03C01_Grn.idat	./DNA_Methylation/JHU_USC__HumanMethylation450/Level_1/6929718101_R03C01	TCGA-AX-A2H7-11A-11D	Solid Tissue Normal	A2H7	Uterine
DNA Methylation	JHU_USC	HumanMethylation450	1	TCGA-AJ-A2QO-01	TCGA-AJ-A2QO-01A-11D-A18O-05	6929718101_R03C02_Grn.idat	./DNA_Methylation/JHU_USC__HumanMethylation450/Level_1/6929718101_R03C02	TCGA-AJ-A2QO-01A-11D	Primary solid Tumor	A2QO	Uterine
DNA Methylation	JHU_USC	HumanMethylation450	1	TCGA-EY-A2OM-01	TCGA-EY-A2OM-01A-11D-A18O-05	6929718101_R04C01_Grn.idat	./DNA_Methylation/JHU_USC__HumanMethylation450/Level_1/6929718101_R04C01	TCGA-EY-A2OM-01A-11D	Primary solid Tumor	A2OM	Uterine
DNA Methylation	JHU_USC	HumanMethylation450	1	TCGA-AJ-A2QL-01	TCGA-AJ-A2QL-01A-11D-A18O-05	6929718101_R04C02_Grn.idat	./DNA_Methylation/JHU_USC__HumanMethylation450/Level_1/6929718101_R04C02	TCGA-AJ-A2QL-01A-11D	Primary solid Tumor	A2QL	Uterine
DNA Methylation	JHU_USC	HumanMethylation450	1	TCGA-AX-A2HA-01	TCGA-AX-A2HA-01A-12D-A18O-05	6929718101_R05C01_Grn.idat	./DNA_Methylation/JHU_USC__HumanMethylation450/Level_1/6929718101_R05C01	TCGA-AX-A2HA-01A-12D	Primary solid Tumor	A2HA	Uterine
DNA Methylation	JHU_USC	HumanMethylation450	1	TCGA-AX-A2HA-11	TCGA-AX-A2HA-11A-11D-A18O-05	6929718101_R05C02_Grn.idat	./DNA_Methylation/JHU_USC__HumanMethylation450/Level_1/6929718101_R05C02	TCGA-AX-A2HA-11A-11D	Solid Tissue Normal	A2HA	Uterine
DNA Methylation	JHU_USC	HumanMethylation450	1	TCGA-AX-A2H7-01	TCGA-AX-A2H7-01A-12D-A18O-05	6929718101_R06C01_Grn.idat	./DNA_Methylation/JHU_USC__HumanMethylation450/Level_1/6929718101_R06C01	TCGA-AX-A2H7-01A-12D	Primary solid Tumor	A2H7	Uterine
DNA Methylation	JHU_USC	HumanMethylation450	1	TCGA-EY-A2ON-01	TCGA-EY-A2ON-01A-21D-A18O-05	6929718105_R01C01_Grn.idat	./DNA_Methylation/JHU_USC__HumanMethylation450/Level_1/6929718105_R01C01	TCGA-EY-A2ON-01A-21D	Primary solid Tumor	A2ON	Uterine
DNA Methylation	JHU_USC	HumanMethylation450	1	TCGA-AJ-A2QM-01	TCGA-AJ-A2QM-01A-11D-A18O-05	6929718105_R01C02_Grn.idat	./DNA_Methylation/JHU_USC__HumanMethylation450/Level_1/6929718105_R01C02	TCGA-AJ-A2QM-01A-11D	Primary solid Tumor	A2QM	Uterine
DNA Methylation	JHU_USC	HumanMethylation450	1	TCGA-AJ-A2QL-11	TCGA-AJ-A2QL-11A-11D-A18O-05	6929718105_R02C01_Grn.idat	./DNA_Methylation/JHU_USC__HumanMethylation450/Level_1/6929718105_R02C01	TCGA-AJ-A2QL-11A-11D	Solid Tissue Normal	A2QL	Uterine
DNA Methylation	JHU_USC	HumanMethylation450	1	TCGA-EO-A22T-01	TCGA-EO-A22T-01A-21D-A18O-05	6929718105_R02C02_Grn.idat	./DNA_Methylation/JHU_USC__HumanMethylation450/Level_1/6929718105_R02C02	TCGA-EO-A22T-01A-21D	Primary solid Tumor	A22T	Uterine
DNA Methylation	JHU_USC	HumanMethylation450	1	TCGA-EO-A22S-11	TCGA-EO-A22S-11A-11D-A18O-05	6929718105_R03C01_Grn.idat	./DNA_Methylation/JHU_USC__HumanMethylation450/Level_1/6929718105_R03C01	TCGA-EO-A22S-11A-11D	Solid Tissue Normal	A22S	Uterine
DNA Methylation	JHU_USC	HumanMethylation450	1	TCGA-AX-A2H4-11	TCGA-AX-A2H4-11A-11D-A18O-05	6929718105_R03C02_Grn.idat	./DNA_Methylation/JHU_USC__HumanMethylation450/Level_1/6929718105_R03C02	TCGA-AX-A2H4-11A-11D	Solid Tissue Normal	A2H4	Uterine
DNA Methylation	JHU_USC	HumanMethylation450	1	TCGA-BG-A2L7-11	TCGA-BG-A2L7-11A-11D-A18O-05	6929718105_R04C01_Grn.idat	./DNA_Methylation/JHU_USC__HumanMethylation450/Level_1/6929718105_R04C01	TCGA-BG-A2L7-11A-11D	Solid Tissue Normal	A2L7	Uterine
DNA Methylation	JHU_USC	HumanMethylation450	1	TCGA-DF-A2KS-01	TCGA-DF-A2KS-01A-11D-A18O-05	6929718105_R04C02_Grn.idat	./DNA_Methylation/JHU_USC__HumanMethylation450/Level_1/6929718105_R04C02	TCGA-DF-A2KS-01A-11D	Primary solid Tumor	A2KS	Uterine
DNA Methylation	JHU_USC	HumanMethylation450	1	TCGA-EO-A22R-11	TCGA-EO-A22R-11A-11D-A18O-05	6929718105_R05C01_Grn.idat	./DNA_Methylation/JHU_USC__HumanMethylation450/Level_1/6929718105_R05C01	TCGA-EO-A22R-11A-11D	Solid Tissue Normal	A22R	Uterine
DNA Methylation	JHU_USC	HumanMethylation450	1	TCGA-DI-A2QU-11	TCGA-DI-A2QU-11A-11D-A18O-05	6929718105_R05C02_Grn.idat	./DNA_Methylation/JHU_USC__HumanMethylation450/Level_1/6929718105_R05C02	TCGA-DI-A2QU-11A-11D	Solid Tissue Normal	A2QU	Uterine
DNA Methylation	JHU_USC	HumanMethylation450	1	TCGA-FI-A2EY-01	TCGA-FI-A2EY-01A-12D-A18O-05	6929718105_R06C01_Grn.idat	./DNA_Methylation/JHU_USC__HumanMethylation450/Level_1/6929718105_R06C01	TCGA-FI-A2EY-01A-12D	Primary solid Tumor	A2EY	Uterine
DNA Methylation	JHU_USC	HumanMethylation450	1	TCGA-BG-A2L7-01	TCGA-BG-A2L7-01A-11D-A18O-05	6929718105_R06C02_Grn.idat	./DNA_Methylation/JHU_USC__HumanMethylation450/Level_1/6929718105_R06C02	TCGA-BG-A2L7-01A-11D	Primary solid Tumor	A2L7	Uterine
DNA Methylation	JHU_USC	HumanMethylation450	1	TCGA-AX-A3GI-01	TCGA-AX-A3GI-01A-11D-A212-05	6929793021_R04C02_Grn.idat	./DNA_Methylation/JHU_USC__HumanMethylation450/Level_1/6929793021_R04C02	TCGA-AX-A3GI-01A-11D	Primary solid Tumor	A3GI	Uterine
DNA Methylation	JHU_USC	HumanMethylation450	1	TCGA-DF-A2KY-01	TCGA-DF-A2KY-01A-21D-A212-05	6929793021_R05C02_Grn.idat	./DNA_Methylation/JHU_USC__HumanMethylation450/Level_1/6929793021_R05C02	TCGA-DF-A2KY-01A-21D	Primary solid Tumor	A2KY	Uterine
DNA Methylation	JHU_USC	HumanMethylation450	1	TCGA-AX-A3G4-01	TCGA-AX-A3G4-01A-11D-A212-05	6929793021_R06C02_Grn.idat	./DNA_Methylation/JHU_USC__HumanMethylation450/Level_1/6929793021_R06C02	TCGA-AX-A3G4-01A-11D	Primary solid Tumor	A3G4	Uterine
DNA Methylation	JHU_USC	HumanMethylation450	1	TCGA-AX-A3G6-01	TCGA-AX-A3G6-01A-11D-A212-05	6929793072_R01C01_Grn.idat	./DNA_Methylation/JHU_USC__HumanMethylation450/Level_1/6929793072_R01C01	TCGA-AX-A3G6-01A-11D	Primary solid Tumor	A3G6	Uterine
DNA Methylation	JHU_USC	HumanMethylation450	1	TCGA-D1-A3DA-01	TCGA-D1-A3DA-01A-12D-A212-05	6929793072_R01C02_Grn.idat	./DNA_Methylation/JHU_USC__HumanMethylation450/Level_1/6929793072_R01C02	TCGA-D1-A3DA-01A-12D	Primary solid Tumor	A3DA	Uterine
DNA Methylation	JHU_USC	HumanMethylation450	1	TCGA-DF-A2KZ-01	TCGA-DF-A2KZ-01A-11D-A212-05	6929793072_R02C01_Grn.idat	./DNA_Methylation/JHU_USC__HumanMethylation450/Level_1/6929793072_R02C01	TCGA-DF-A2KZ-01A-11D	Primary solid Tumor	A2KZ	Uterine
DNA Methylation	JHU_USC	HumanMethylation450	1	TCGA-AJ-A3IA-01	TCGA-AJ-A3IA-01A-11D-A212-05	6929793072_R02C02_Grn.idat	./DNA_Methylation/JHU_USC__HumanMethylation450/Level_1/6929793072_R02C02	TCGA-AJ-A3IA-01A-11D	Primary solid Tumor	A3IA	Uterine
DNA Methylation	JHU_USC	HumanMethylation450	1	TCGA-AJ-A3EM-01	TCGA-AJ-A3EM-01A-11D-A212-05	6929793072_R03C01_Grn.idat	./DNA_Methylation/JHU_USC__HumanMethylation450/Level_1/6929793072_R03C01	TCGA-AJ-A3EM-01A-11D	Primary solid Tumor	A3EM	Uterine
DNA Methylation	JHU_USC	HumanMethylation450	1	TCGA-AJ-A3EL-01	TCGA-AJ-A3EL-01A-11D-A212-05	6929793072_R03C02_Grn.idat	./DNA_Methylation/JHU_USC__HumanMethylation450/Level_1/6929793072_R03C02	TCGA-AJ-A3EL-01A-11D	Primary solid Tumor	A3EL	Uterine
DNA Methylation	JHU_USC	HumanMethylation450	1	TCGA-AJ-A3BF-01	TCGA-AJ-A3BF-01A-11D-A212-05	6929793072_R04C01_Grn.idat	./DNA_Methylation/JHU_USC__HumanMethylation450/Level_1/6929793072_R04C01	TCGA-AJ-A3BF-01A-11D	Primary solid Tumor	A3BF	Uterine
DNA Methylation	JHU_USC	HumanMethylation450	1	TCGA-AX-A3G3-01	TCGA-AX-A3G3-01A-11D-A212-05	6929793072_R04C02_Grn.idat	./DNA_Methylation/JHU_USC__HumanMethylation450/Level_1/6929793072_R04C02	TCGA-AX-A3G3-01A-11D	Primary solid Tumor	A3G3	Uterine
DNA Methylation	JHU_USC	HumanMethylation450	1	TCGA-AJ-A3BI-01	TCGA-AJ-A3BI-01A-11D-A212-05	6929793072_R05C01_Grn.idat	./DNA_Methylation/JHU_USC__HumanMethylation450/Level_1/6929793072_R05C01	TCGA-AJ-A3BI-01A-11D	Primary solid Tumor	A3BI	Uterine
DNA Methylation	JHU_USC	HumanMethylation450	1	TCGA-AX-A3G7-01	TCGA-AX-A3G7-01A-12D-A212-05	6929793072_R05C02_Grn.idat	./DNA_Methylation/JHU_USC__HumanMethylation450/Level_1/6929793072_R05C02	TCGA-AX-A3G7-01A-12D	Primary solid Tumor	A3G7	Uterine
DNA Methylation	JHU_USC	HumanMethylation450	1	TCGA-AP-A3K1-01	TCGA-AP-A3K1-01A-11D-A212-05	6929793072_R06C01_Grn.idat	./DNA_Methylation/JHU_USC__HumanMethylation450/Level_1/6929793072_R06C01	TCGA-AP-A3K1-01A-11D	Primary solid Tumor	A3K1	Uterine
DNA Methylation	JHU_USC	HumanMethylation450	1	TCGA-EO-A3KU-01	TCGA-EO-A3KU-01A-11D-A22B-05	7786923092_R01C01_Grn.idat	./DNA_Methylation/JHU_USC__HumanMethylation450/Level_1/7786923092_R01C01	TCGA-EO-A3KU-01A-11D	Primary solid Tumor	A3KU	Uterine
DNA Methylation	JHU_USC	HumanMethylation450	1	TCGA-AX-A3FX-01	TCGA-AX-A3FX-01A-11D-A22B-05	7786923092_R01C02_Grn.idat	./DNA_Methylation/JHU_USC__HumanMethylation450/Level_1/7786923092_R01C02	TCGA-AX-A3FX-01A-11D	Primary solid Tumor	A3FX	Uterine
DNA Methylation	JHU_USC	HumanMethylation450	1	TCGA-AX-A3G9-01	TCGA-AX-A3G9-01A-11D-A22B-05	7786923092_R02C01_Grn.idat	./DNA_Methylation/JHU_USC__HumanMethylation450/Level_1/7786923092_R02C01	TCGA-AX-A3G9-01A-11D	Primary solid Tumor	A3G9	Uterine
DNA Methylation	JHU_USC	HumanMethylation450	1	TCGA-KP-A3W4-01	TCGA-KP-A3W4-01A-11D-A22B-05	7786923092_R02C02_Grn.idat	./DNA_Methylation/JHU_USC__HumanMethylation450/Level_1/7786923092_R02C02	TCGA-KP-A3W4-01A-11D	Primary solid Tumor	A3W4	Uterine
DNA Methylation	JHU_USC	HumanMethylation450	1	TCGA-AJ-A3OK-01	TCGA-AJ-A3OK-01A-12D-A22B-05	7786923092_R03C01_Grn.idat	./DNA_Methylation/JHU_USC__HumanMethylation450/Level_1/7786923092_R03C01	TCGA-AJ-A3OK-01A-12D	Primary solid Tumor	A3OK	Uterine
DNA Methylation	JHU_USC	HumanMethylation450	1	TCGA-KJ-A3U4-01	TCGA-KJ-A3U4-01A-11D-A22B-05	7786923092_R03C02_Grn.idat	./DNA_Methylation/JHU_USC__HumanMethylation450/Level_1/7786923092_R03C02	TCGA-KJ-A3U4-01A-11D	Primary solid Tumor	A3U4	Uterine
DNA Methylation	JHU_USC	HumanMethylation450	1	TCGA-KP-A3W0-01	TCGA-KP-A3W0-01A-21D-A22B-05	7786923092_R04C01_Grn.idat	./DNA_Methylation/JHU_USC__HumanMethylation450/Level_1/7786923092_R04C01	TCGA-KP-A3W0-01A-21D	Primary solid Tumor	A3W0	Uterine
DNA Methylation	JHU_USC	HumanMethylation450	1	TCGA-AJ-A3QS-01	TCGA-AJ-A3QS-01A-11D-A22B-05	7786923092_R04C02_Grn.idat	./DNA_Methylation/JHU_USC__HumanMethylation450/Level_1/7786923092_R04C02	TCGA-AJ-A3QS-01A-11D	Primary solid Tumor	A3QS	Uterine
DNA Methylation	JHU_USC	HumanMethylation450	1	TCGA-A5-A1OH-01	TCGA-A5-A1OH-01A-21D-A22B-05	7786923092_R05C01_Grn.idat	./DNA_Methylation/JHU_USC__HumanMethylation450/Level_1/7786923092_R05C01	TCGA-A5-A1OH-01A-21D	Primary solid Tumor	A1OH	Uterine
DNA Methylation	JHU_USC	HumanMethylation450	1	TCGA-EO-A3KW-01	TCGA-EO-A3KW-01A-11D-A22B-05	7786923092_R05C02_Grn.idat	./DNA_Methylation/JHU_USC__HumanMethylation450/Level_1/7786923092_R05C02	TCGA-EO-A3KW-01A-11D	Primary solid Tumor	A3KW	Uterine
DNA Methylation	JHU_USC	HumanMethylation450	1	TCGA-B5-A3S1-01	TCGA-B5-A3S1-01A-11D-A22B-05	7786923092_R06C01_Grn.idat	./DNA_Methylation/JHU_USC__HumanMethylation450/Level_1/7786923092_R06C01	TCGA-B5-A3S1-01A-11D	Primary solid Tumor	A3S1	Uterine
DNA Methylation	JHU_USC	HumanMethylation450	1	TCGA-D1-A3JP-01	TCGA-D1-A3JP-01A-31D-A22B-05	7786923092_R06C02_Grn.idat	./DNA_Methylation/JHU_USC__HumanMethylation450/Level_1/7786923092_R06C02	TCGA-D1-A3JP-01A-31D	Primary solid Tumor	A3JP	Uterine
DNA Methylation	JHU_USC	HumanMethylation450	1	TCGA-AX-A3FZ-01	TCGA-AX-A3FZ-01A-11D-A22B-05	7786923094_R01C01_Grn.idat	./DNA_Methylation/JHU_USC__HumanMethylation450/Level_1/7786923094_R01C01	TCGA-AX-A3FZ-01A-11D	Primary solid Tumor	A3FZ	Uterine
DNA Methylation	JHU_USC	HumanMethylation450	1	TCGA-FI-A3PX-01	TCGA-FI-A3PX-01A-11D-A22B-05	7786923094_R01C02_Grn.idat	./DNA_Methylation/JHU_USC__HumanMethylation450/Level_1/7786923094_R01C02	TCGA-FI-A3PX-01A-11D	Primary solid Tumor	A3PX	Uterine
DNA Methylation	JHU_USC	HumanMethylation450	1	TCGA-AJ-A3I9-01	TCGA-AJ-A3I9-01A-11D-A22B-05	7786923094_R02C01_Grn.idat	./DNA_Methylation/JHU_USC__HumanMethylation450/Level_1/7786923094_R02C01	TCGA-AJ-A3I9-01A-11D	Primary solid Tumor	A3I9	Uterine
DNA Methylation	JHU_USC	HumanMethylation450	1	TCGA-EO-A3KX-01	TCGA-EO-A3KX-01A-11D-A22B-05	7786923094_R02C02_Grn.idat	./DNA_Methylation/JHU_USC__HumanMethylation450/Level_1/7786923094_R02C02	TCGA-EO-A3KX-01A-11D	Primary solid Tumor	A3KX	Uterine
DNA Methylation	JHU_USC	HumanMethylation450	1	TCGA-KP-A3W1-01	TCGA-KP-A3W1-01A-11D-A22B-05	7786923094_R03C01_Grn.idat	./DNA_Methylation/JHU_USC__HumanMethylation450/Level_1/7786923094_R03C01	TCGA-KP-A3W1-01A-11D	Primary solid Tumor	A3W1	Uterine
DNA Methylation	JHU_USC	HumanMethylation450	1	TCGA-AJ-A23N-01	TCGA-AJ-A23N-01A-11D-A22B-05	7786923094_R03C02_Grn.idat	./DNA_Methylation/JHU_USC__HumanMethylation450/Level_1/7786923094_R03C02	TCGA-AJ-A23N-01A-11D	Primary solid Tumor	A23N	Uterine
DNA Methylation	JHU_USC	HumanMethylation450	1	TCGA-AX-A3FT-01	TCGA-AX-A3FT-01A-11D-A22B-05	7786923094_R04C01_Grn.idat	./DNA_Methylation/JHU_USC__HumanMethylation450/Level_1/7786923094_R04C01	TCGA-AX-A3FT-01A-11D	Primary solid Tumor	A3FT	Uterine
DNA Methylation	JHU_USC	HumanMethylation450	1	TCGA-K6-A3WQ-01	TCGA-K6-A3WQ-01A-11D-A22B-05	7786923094_R04C02_Grn.idat	./DNA_Methylation/JHU_USC__HumanMethylation450/Level_1/7786923094_R04C02	TCGA-K6-A3WQ-01A-11D	Primary solid Tumor	A3WQ	Uterine
DNA Methylation	JHU_USC	HumanMethylation450	1	TCGA-D1-A3JQ-01	TCGA-D1-A3JQ-01A-11D-A22B-05	7786923094_R05C01_Grn.idat	./DNA_Methylation/JHU_USC__HumanMethylation450/Level_1/7786923094_R05C01	TCGA-D1-A3JQ-01A-11D	Primary solid Tumor	A3JQ	Uterine
DNA Methylation	JHU_USC	HumanMethylation450	1	TCGA-AX-A3FV-01	TCGA-AX-A3FV-01A-11D-A22B-05	7786923094_R05C02_Grn.idat	./DNA_Methylation/JHU_USC__HumanMethylation450/Level_1/7786923094_R05C02	TCGA-AX-A3FV-01A-11D	Primary solid Tumor	A3FV	Uterine
DNA Methylation	JHU_USC	HumanMethylation450	1	TCGA-B5-A3F9-01	TCGA-B5-A3F9-01A-21D-A22B-05	7786923094_R06C01_Grn.idat	./DNA_Methylation/JHU_USC__HumanMethylation450/Level_1/7786923094_R06C01	TCGA-B5-A3F9-01A-21D	Primary solid Tumor	A3F9	Uterine
DNA Methylation	JHU_USC	HumanMethylation450	1	TCGA-AJ-A3NE-11	TCGA-AJ-A3NE-11A-11D-A22B-05	7786923099_R01C01_Grn.idat	./DNA_Methylation/JHU_USC__HumanMethylation450/Level_1/7786923099_R01C01	TCGA-AJ-A3NE-11A-11D	Solid Tissue Normal	A3NE	Uterine
DNA Methylation	JHU_USC	HumanMethylation450	1	TCGA-AJ-A3NC-01	TCGA-AJ-A3NC-01A-11D-A22B-05	7786923099_R01C02_Grn.idat	./DNA_Methylation/JHU_USC__HumanMethylation450/Level_1/7786923099_R01C02	TCGA-AJ-A3NC-01A-11D	Primary solid Tumor	A3NC	Uterine
DNA Methylation	JHU_USC	HumanMethylation450	1	TCGA-AJ-A3NE-01	TCGA-AJ-A3NE-01A-11D-A22B-05	7786923099_R02C01_Grn.idat	./DNA_Methylation/JHU_USC__HumanMethylation450/Level_1/7786923099_R02C01	TCGA-AJ-A3NE-01A-11D	Primary solid Tumor	A3NE	Uterine
DNA Methylation	JHU_USC	HumanMethylation450	1	TCGA-AJ-A3NF-01	TCGA-AJ-A3NF-01A-11D-A22B-05	7786923099_R02C02_Grn.idat	./DNA_Methylation/JHU_USC__HumanMethylation450/Level_1/7786923099_R02C02	TCGA-AJ-A3NF-01A-11D	Primary solid Tumor	A3NF	Uterine
DNA Methylation	JHU_USC	HumanMethylation450	1	TCGA-AJ-A3OL-01	TCGA-AJ-A3OL-01A-11D-A22B-05	7786923099_R03C01_Grn.idat	./DNA_Methylation/JHU_USC__HumanMethylation450/Level_1/7786923099_R03C01	TCGA-AJ-A3OL-01A-11D	Primary solid Tumor	A3OL	Uterine
DNA Methylation	JHU_USC	HumanMethylation450	1	TCGA-BG-A3EW-01	TCGA-BG-A3EW-01A-11D-A22B-05	7786923099_R03C02_Grn.idat	./DNA_Methylation/JHU_USC__HumanMethylation450/Level_1/7786923099_R03C02	TCGA-BG-A3EW-01A-11D	Primary solid Tumor	A3EW	Uterine
DNA Methylation	JHU_USC	HumanMethylation450	1	TCGA-KP-A3VZ-01	TCGA-KP-A3VZ-01A-11D-A22B-05	7786923099_R04C01_Grn.idat	./DNA_Methylation/JHU_USC__HumanMethylation450/Level_1/7786923099_R04C01	TCGA-KP-A3VZ-01A-11D	Primary solid Tumor	A3VZ	Uterine
DNA Methylation	JHU_USC	HumanMethylation450	1	TCGA-EY-A3L3-01	TCGA-EY-A3L3-01A-11D-A22B-05	7786923099_R04C02_Grn.idat	./DNA_Methylation/JHU_USC__HumanMethylation450/Level_1/7786923099_R04C02	TCGA-EY-A3L3-01A-11D	Primary solid Tumor	A3L3	Uterine
DNA Methylation	JHU_USC	HumanMethylation450	1	TCGA-EO-A3L0-01	TCGA-EO-A3L0-01A-11D-A22B-05	7786923099_R05C01_Grn.idat	./DNA_Methylation/JHU_USC__HumanMethylation450/Level_1/7786923099_R05C01	TCGA-EO-A3L0-01A-11D	Primary solid Tumor	A3L0	Uterine
DNA Methylation	JHU_USC	HumanMethylation450	1	TCGA-AX-A3FW-01	TCGA-AX-A3FW-01A-11D-A22B-05	7786923099_R05C02_Grn.idat	./DNA_Methylation/JHU_USC__HumanMethylation450/Level_1/7786923099_R05C02	TCGA-AX-A3FW-01A-11D	Primary solid Tumor	A3FW	Uterine
DNA Methylation	JHU_USC	HumanMethylation450	1	TCGA-AX-A3G1-01	TCGA-AX-A3G1-01A-11D-A22B-05	7786923099_R06C01_Grn.idat	./DNA_Methylation/JHU_USC__HumanMethylation450/Level_1/7786923099_R06C01	TCGA-AX-A3G1-01A-11D	Primary solid Tumor	A3G1	Uterine
DNA Methylation	JHU_USC	HumanMethylation450	1	TCGA-A5-A3LP-01	TCGA-A5-A3LP-01A-11D-A22B-05	7786923099_R06C02_Grn.idat	./DNA_Methylation/JHU_USC__HumanMethylation450/Level_1/7786923099_R06C02	TCGA-A5-A3LP-01A-11D	Primary solid Tumor	A3LP	Uterine
DNA Methylation	JHU_USC	HumanMethylation450	1	TCGA-AX-A3FS-01	TCGA-AX-A3FS-01A-11D-A22B-05	7796806046_R01C01_Grn.idat	./DNA_Methylation/JHU_USC__HumanMethylation450/Level_1/7796806046_R01C01	TCGA-AX-A3FS-01A-11D	Primary solid Tumor	A3FS	Uterine
DNA Methylation	JHU_USC	HumanMethylation450	1	TCGA-AX-A3G8-01	TCGA-AX-A3G8-01A-11D-A22B-05	7796806046_R01C02_Grn.idat	./DNA_Methylation/JHU_USC__HumanMethylation450/Level_1/7796806046_R01C02	TCGA-AX-A3G8-01A-11D	Primary solid Tumor	A3G8	Uterine
DNA Methylation	JHU_USC	HumanMethylation450	1	TCGA-A5-A3LO-01	TCGA-A5-A3LO-01A-11D-A22B-05	7796806046_R02C01_Grn.idat	./DNA_Methylation/JHU_USC__HumanMethylation450/Level_1/7796806046_R02C01	TCGA-A5-A3LO-01A-11D	Primary solid Tumor	A3LO	Uterine
DNA Methylation	JHU_USC	HumanMethylation450	1	TCGA-BK-A13B-01	TCGA-BK-A13B-01A-51D-A22B-05	7796806046_R02C02_Grn.idat	./DNA_Methylation/JHU_USC__HumanMethylation450/Level_1/7796806046_R02C02	TCGA-BK-A13B-01A-51D	Primary solid Tumor	A13B	Uterine
DNA Methylation	JHU_USC	HumanMethylation450	1	TCGA-AJ-A3OJ-01	TCGA-AJ-A3OJ-01A-11D-A22B-05	7796806046_R03C01_Grn.idat	./DNA_Methylation/JHU_USC__HumanMethylation450/Level_1/7796806046_R03C01	TCGA-AJ-A3OJ-01A-11D	Primary solid Tumor	A3OJ	Uterine
DNA Methylation	JHU_USC	HumanMethylation450	1	TCGA-AJ-A3NH-01	TCGA-AJ-A3NH-01A-11D-A22B-05	7796806046_R03C02_Grn.idat	./DNA_Methylation/JHU_USC__HumanMethylation450/Level_1/7796806046_R03C02	TCGA-AJ-A3NH-01A-11D	Primary solid Tumor	A3NH	Uterine
DNA Methylation	JHU_USC	HumanMethylation450	1	TCGA-BG-A3EW-11	TCGA-BG-A3EW-11A-22D-A22B-05	7796806046_R04C01_Grn.idat	./DNA_Methylation/JHU_USC__HumanMethylation450/Level_1/7796806046_R04C01	TCGA-BG-A3EW-11A-22D	Solid Tissue Normal	A3EW	Uterine
DNA Methylation	JHU_USC	HumanMethylation450	1	TCGA-EY-A3QX-01	TCGA-EY-A3QX-01A-11D-A22B-05	7796806046_R04C02_Grn.idat	./DNA_Methylation/JHU_USC__HumanMethylation450/Level_1/7796806046_R04C02	TCGA-EY-A3QX-01A-11D	Primary solid Tumor	A3QX	Uterine
DNA Methylation	JHU_USC	HumanMethylation450	1	TCGA-BG-A3PP-11	TCGA-BG-A3PP-11A-11D-A22B-05	7796806046_R05C01_Grn.idat	./DNA_Methylation/JHU_USC__HumanMethylation450/Level_1/7796806046_R05C01	TCGA-BG-A3PP-11A-11D	Solid Tissue Normal	A3PP	Uterine
DNA Methylation	JHU_USC	HumanMethylation450	1	TCGA-B5-A3FC-01	TCGA-B5-A3FC-01A-11D-A22B-05	7796806046_R05C02_Grn.idat	./DNA_Methylation/JHU_USC__HumanMethylation450/Level_1/7796806046_R05C02	TCGA-B5-A3FC-01A-11D	Primary solid Tumor	A3FC	Uterine
DNA Methylation	JHU_USC	HumanMethylation450	1	TCGA-KP-A3W3-01	TCGA-KP-A3W3-01A-11D-A22B-05	7796806046_R06C01_Grn.idat	./DNA_Methylation/JHU_USC__HumanMethylation450/Level_1/7796806046_R06C01	TCGA-KP-A3W3-01A-11D	Primary solid Tumor	A3W3	Uterine
DNA Methylation	JHU_USC	HumanMethylation450	1	TCGA-FI-A3PV-01	TCGA-FI-A3PV-01A-11D-A22B-05	7796806046_R06C02_Grn.idat	./DNA_Methylation/JHU_USC__HumanMethylation450/Level_1/7796806046_R06C02	TCGA-FI-A3PV-01A-11D	Primary solid Tumor	A3PV	Uterine
DNA Methylation	JHU_USC	HumanMethylation450	1	TCGA-AX-A3GB-01	TCGA-AX-A3GB-01A-11D-A22B-05	7796806104_R01C01_Grn.idat	./DNA_Methylation/JHU_USC__HumanMethylation450/Level_1/7796806104_R01C01	TCGA-AX-A3GB-01A-11D	Primary solid Tumor	A3GB	Uterine
DNA Methylation	JHU_USC	HumanMethylation450	1	TCGA-AJ-A3NH-11	TCGA-AJ-A3NH-11A-11D-A22B-05	7796806104_R01C02_Grn.idat	./DNA_Methylation/JHU_USC__HumanMethylation450/Level_1/7796806104_R01C02	TCGA-AJ-A3NH-11A-11D	Solid Tissue Normal	A3NH	Uterine
DNA Methylation	JHU_USC	HumanMethylation450	1	TCGA-AJ-A3NG-01	TCGA-AJ-A3NG-01A-11D-A22B-05	7796806104_R02C01_Grn.idat	./DNA_Methylation/JHU_USC__HumanMethylation450/Level_1/7796806104_R02C01	TCGA-AJ-A3NG-01A-11D	Primary solid Tumor	A3NG	Uterine
DNA Methylation	JHU_USC	HumanMethylation450	1	TCGA-AJ-A3NC-11	TCGA-AJ-A3NC-11A-11D-A22B-05	7796806104_R03C01_Grn.idat	./DNA_Methylation/JHU_USC__HumanMethylation450/Level_1/7796806104_R03C01	TCGA-AJ-A3NC-11A-11D	Solid Tissue Normal	A3NC	Uterine
DNA Methylation	JHU_USC	HumanMethylation450	1	TCGA-B5-A1MS-01	TCGA-B5-A1MS-01B-11D-A22B-05	7796806104_R04C01_Grn.idat	./DNA_Methylation/JHU_USC__HumanMethylation450/Level_1/7796806104_R04C01	TCGA-B5-A1MS-01B-11D	Primary solid Tumor	A1MS	Uterine
DNA Methylation	JHU_USC	HumanMethylation450	1	TCGA-AJ-A3TW-01	TCGA-AJ-A3TW-01A-11D-A22B-05	7796806104_R05C01_Grn.idat	./DNA_Methylation/JHU_USC__HumanMethylation450/Level_1/7796806104_R05C01	TCGA-AJ-A3TW-01A-11D	Primary solid Tumor	A3TW	Uterine
DNA Methylation	JHU_USC	HumanMethylation450	1	TCGA-BG-A3PP-01	TCGA-BG-A3PP-01A-11D-A22B-05	7796806104_R06C01_Grn.idat	./DNA_Methylation/JHU_USC__HumanMethylation450/Level_1/7796806104_R06C01	TCGA-BG-A3PP-01A-11D	Primary solid Tumor	A3PP	Uterine
DNA Methylation	JHU_USC	HumanMethylation450	1	TCGA-EY-A5W2-01	TCGA-EY-A5W2-01A-11D-A31V-05	9283265015_R06C02_Grn.idat	./DNA_Methylation/JHU_USC__HumanMethylation450/Level_1/9283265015_R06C02	TCGA-EY-A5W2-01A-11D	Primary solid Tumor	A5W2	Uterine
DNA Methylation	JHU_USC	HumanMethylation450	1	TCGA-QS-A5YR-01	TCGA-QS-A5YR-01A-31D-A31V-05	9283265064_R01C01_Grn.idat	./DNA_Methylation/JHU_USC__HumanMethylation450/Level_1/9283265064_R01C01	TCGA-QS-A5YR-01A-31D	Primary solid Tumor	A5YR	Uterine
DNA Methylation	JHU_USC	HumanMethylation450	1	TCGA-QF-A5YS-01	TCGA-QF-A5YS-01A-11D-A31V-05	9283265064_R01C02_Grn.idat	./DNA_Methylation/JHU_USC__HumanMethylation450/Level_1/9283265064_R01C02	TCGA-QF-A5YS-01A-11D	Primary solid Tumor	A5YS	Uterine
DNA Methylation	JHU_USC	HumanMethylation450	1	TCGA-SL-A6J9-01	TCGA-SL-A6J9-01A-11D-A31V-05	9283265064_R02C01_Grn.idat	./DNA_Methylation/JHU_USC__HumanMethylation450/Level_1/9283265064_R02C01	TCGA-SL-A6J9-01A-11D	Primary solid Tumor	A6J9	Uterine
DNA Methylation	JHU_USC	HumanMethylation450	1	TCGA-QS-A5YQ-01	TCGA-QS-A5YQ-01A-11D-A31V-05	9283265064_R02C02_Grn.idat	./DNA_Methylation/JHU_USC__HumanMethylation450/Level_1/9283265064_R02C02	TCGA-QS-A5YQ-01A-11D	Primary solid Tumor	A5YQ	Uterine
DNA Methylation	JHU_USC	HumanMethylation450	1	TCGA-B5-A5OE-01	TCGA-B5-A5OE-01A-11D-A31V-05	9283265064_R03C01_Grn.idat	./DNA_Methylation/JHU_USC__HumanMethylation450/Level_1/9283265064_R03C01	TCGA-B5-A5OE-01A-11D	Primary solid Tumor	A5OE	Uterine
DNA Methylation	JHU_USC	HumanMethylation450	1	TCGA-QF-A5YT-01	TCGA-QF-A5YT-01A-11D-A31V-05	9283265064_R03C02_Grn.idat	./DNA_Methylation/JHU_USC__HumanMethylation450/Level_1/9283265064_R03C02	TCGA-QF-A5YT-01A-11D	Primary solid Tumor	A5YT	Uterine
DNA Methylation	JHU_USC	HumanMethylation450	1	TCGA-B5-A5OD-01	TCGA-B5-A5OD-01A-11D-A31V-05	9283265064_R04C01_Grn.idat	./DNA_Methylation/JHU_USC__HumanMethylation450/Level_1/9283265064_R04C01	TCGA-B5-A5OD-01A-11D	Primary solid Tumor	A5OD	Uterine
DNA Methylation	JHU_USC	HumanMethylation450	1	TCGA-PG-A6IB-01	TCGA-PG-A6IB-01A-21D-A31V-05	9283265064_R05C01_Grn.idat	./DNA_Methylation/JHU_USC__HumanMethylation450/Level_1/9283265064_R05C01	TCGA-PG-A6IB-01A-21D	Primary solid Tumor	A6IB	Uterine
DNA Methylation	JHU_USC	HumanMethylation450	1	TCGA-SL-A6JA-01	TCGA-SL-A6JA-01A-11D-A31V-05	9283265064_R06C01_Grn.idat	./DNA_Methylation/JHU_USC__HumanMethylation450/Level_1/9283265064_R06C01	TCGA-SL-A6JA-01A-11D	Primary solid Tumor	A6JA	Uterine
DNA Methylation	JHU_USC	HumanMethylation450	1	TCGA-BK-A4ZD-11	TCGA-BK-A4ZD-11A-12D-A27Y-05	9285451158_R01C02_Grn.idat	./DNA_Methylation/JHU_USC__HumanMethylation450/Level_1/9285451158_R01C02	TCGA-BK-A4ZD-11A-12D	Solid Tissue Normal	A4ZD	Uterine
DNA Methylation	JHU_USC	HumanMethylation450	1	TCGA-EY-A54A-01	TCGA-EY-A54A-01A-11D-A27Y-05	9285451158_R02C02_Grn.idat	./DNA_Methylation/JHU_USC__HumanMethylation450/Level_1/9285451158_R02C02	TCGA-EY-A54A-01A-11D	Primary solid Tumor	A54A	Uterine
DNA Methylation	JHU_USC	HumanMethylation450	1	TCGA-AX-A05Y-11	TCGA-AX-A05Y-11A-11D-A27Y-05	9285451158_R03C01_Grn.idat	./DNA_Methylation/JHU_USC__HumanMethylation450/Level_1/9285451158_R03C01	TCGA-AX-A05Y-11A-11D	Solid Tissue Normal	A05Y	Uterine
DNA Methylation	JHU_USC	HumanMethylation450	1	TCGA-B5-A5OC-01	TCGA-B5-A5OC-01A-21D-A27Y-05	9285451158_R03C02_Grn.idat	./DNA_Methylation/JHU_USC__HumanMethylation450/Level_1/9285451158_R03C02	TCGA-B5-A5OC-01A-21D	Primary solid Tumor	A5OC	Uterine
DNA Methylation	JHU_USC	HumanMethylation450	1	TCGA-AX-A0J0-11	TCGA-AX-A0J0-11A-11D-A27Y-05	9285451158_R04C01_Grn.idat	./DNA_Methylation/JHU_USC__HumanMethylation450/Level_1/9285451158_R04C01	TCGA-AX-A0J0-11A-11D	Solid Tissue Normal	A0J0	Uterine
DNA Methylation	JHU_USC	HumanMethylation450	1	TCGA-PG-A5BC-01	TCGA-PG-A5BC-01A-12D-A27Y-05	9285451158_R04C02_Grn.idat	./DNA_Methylation/JHU_USC__HumanMethylation450/Level_1/9285451158_R04C02	TCGA-PG-A5BC-01A-12D	Primary solid Tumor	A5BC	Uterine
DNA Methylation	JHU_USC	HumanMethylation450	1	TCGA-AX-A0IZ-11	TCGA-AX-A0IZ-11A-11D-A27Y-05	9285451158_R05C01_Grn.idat	./DNA_Methylation/JHU_USC__HumanMethylation450/Level_1/9285451158_R05C01	TCGA-AX-A0IZ-11A-11D	Solid Tissue Normal	A0IZ	Uterine
DNA Methylation	JHU_USC	HumanMethylation450	1	TCGA-BK-A4ZD-01	TCGA-BK-A4ZD-01A-11D-A27Y-05	9285451158_R05C02_Grn.idat	./DNA_Methylation/JHU_USC__HumanMethylation450/Level_1/9285451158_R05C02	TCGA-BK-A4ZD-01A-11D	Primary solid Tumor	A4ZD	Uterine
DNA Methylation	JHU_USC	HumanMethylation450	1	TCGA-EY-A549-01	TCGA-EY-A549-01A-11D-A27Y-05	9285451158_R06C01_Grn.idat	./DNA_Methylation/JHU_USC__HumanMethylation450/Level_1/9285451158_R06C01	TCGA-EY-A549-01A-11D	Primary solid Tumor	A549	Uterine
DNA Methylation	JHU_USC	HumanMethylation450	1	TCGA-AJ-A5DW-01	TCGA-AJ-A5DW-01A-11D-A27Y-05	9285451158_R06C02_Grn.idat	./DNA_Methylation/JHU_USC__HumanMethylation450/Level_1/9285451158_R06C02	TCGA-AJ-A5DW-01A-11D	Primary solid Tumor	A5DW	Uterine
DNA Methylation	JHU_USC	HumanMethylation450	1	TCGA-BK-A56F-01	TCGA-BK-A56F-01A-32D-A27Y-05	9285451179_R01C01_Grn.idat	./DNA_Methylation/JHU_USC__HumanMethylation450/Level_1/9285451179_R01C01	TCGA-BK-A56F-01A-32D	Primary solid Tumor	A56F	Uterine
DNA Methylation	JHU_USC	HumanMethylation450	1	TCGA-AP-A5FX-01	TCGA-AP-A5FX-01A-11D-A27Y-05	9285451179_R02C01_Grn.idat	./DNA_Methylation/JHU_USC__HumanMethylation450/Level_1/9285451179_R02C01	TCGA-AP-A5FX-01A-11D	Primary solid Tumor	A5FX	Uterine
DNA Methylation	JHU_USC	HumanMethylation450	1	TCGA-EY-A4KR-01	TCGA-EY-A4KR-01A-11D-A27Y-05	9285451179_R03C01_Grn.idat	./DNA_Methylation/JHU_USC__HumanMethylation450/Level_1/9285451179_R03C01	TCGA-EY-A4KR-01A-11D	Primary solid Tumor	A4KR	Uterine
DNA Methylation	JHU_USC	HumanMethylation450	1	TCGA-AJ-A5DV-01	TCGA-AJ-A5DV-01A-11D-A27Y-05	9285451179_R04C01_Grn.idat	./DNA_Methylation/JHU_USC__HumanMethylation450/Level_1/9285451179_R04C01	TCGA-AJ-A5DV-01A-11D	Primary solid Tumor	A5DV	Uterine
DNA Methylation	JHU_USC	HumanMethylation450	1	TCGA-EY-A547-01	TCGA-EY-A547-01A-11D-A27Y-05	9285451179_R05C01_Grn.idat	./DNA_Methylation/JHU_USC__HumanMethylation450/Level_1/9285451179_R05C01	TCGA-EY-A547-01A-11D	Primary solid Tumor	A547	Uterine
DNA Methylation	JHU_USC	HumanMethylation450	1	TCGA-EY-A548-01	TCGA-EY-A548-01A-11D-A27Y-05	9285451185_R05C01_Grn.idat	./DNA_Methylation/JHU_USC__HumanMethylation450/Level_1/9285451185_R05C01	TCGA-EY-A548-01A-11D	Primary solid Tumor	A548	Uterine
DNA Methylation	JHU_USC	HumanMethylation450	1	TCGA-BK-A0CA-01	TCGA-BK-A0CA-01A-21D-A123-05/TCGA-BK-A0CA-01B-02D-A27B-05/TCGA-BK-A0CA-01A-21D-A27B-05	9305216011_R01C02_Grn.idat	./DNA_Methylation/JHU_USC__HumanMethylation450/Level_1/9305216011_R01C02	TCGA-BK-A0CA-01A-21D	Primary solid Tumor	A0CA	Uterine
DNA Methylation	JHU_USC	HumanMethylation450	1	TCGA-BK-A0CA-01	TCGA-BK-A0CA-01A-21D-A123-05/TCGA-BK-A0CA-01B-02D-A27B-05/TCGA-BK-A0CA-01A-21D-A27B-05	9305216011_R02C02_Grn.idat	./DNA_Methylation/JHU_USC__HumanMethylation450/Level_1/9305216011_R02C02	TCGA-BK-A0CA-01A-21D	Primary solid Tumor	A0CA	Uterine
DNA Methylation	JHU_USC	HumanMethylation450	1	TCGA-BK-A0CC-01	TCGA-BK-A0CC-01B-04D-A27B-05/TCGA-BK-A0CC-01A-21D-A27B-05	9305216011_R03C02_Grn.idat	./DNA_Methylation/JHU_USC__HumanMethylation450/Level_1/9305216011_R03C02	TCGA-BK-A0CC-01B-04D	Primary solid Tumor	A0CC	Uterine
DNA Methylation	JHU_USC	HumanMethylation450	1	TCGA-BK-A0CC-01	TCGA-BK-A0CC-01B-04D-A27B-05/TCGA-BK-A0CC-01A-21D-A27B-05	9305216011_R04C02_Grn.idat	./DNA_Methylation/JHU_USC__HumanMethylation450/Level_1/9305216011_R04C02	TCGA-BK-A0CC-01B-04D	Primary solid Tumor	A0CC	Uterine
DNA Methylation	JHU_USC	HumanMethylation450	1	TCGA-BK-A139-01	TCGA-BK-A139-01C-08D-A27B-05/TCGA-BK-A139-01A-11D-A27B-05/TCGA-BK-A139-01A-11D-A123-05	9305216011_R05C02_Grn.idat	./DNA_Methylation/JHU_USC__HumanMethylation450/Level_1/9305216011_R05C02	TCGA-BK-A139-01C-08D	Primary solid Tumor	A139	Uterine
DNA Methylation	JHU_USC	HumanMethylation450	1	TCGA-BK-A139-01	TCGA-BK-A139-01C-08D-A27B-05/TCGA-BK-A139-01A-11D-A27B-05/TCGA-BK-A139-01A-11D-A123-05	9305216011_R06C02_Grn.idat	./DNA_Methylation/JHU_USC__HumanMethylation450/Level_1/9305216011_R06C02	TCGA-BK-A139-01C-08D	Primary solid Tumor	A139	Uterine
DNA Methylation	JHU_USC	HumanMethylation450	1	TCGA-BK-A26L-01	TCGA-BK-A26L-01A-11D-A27B-05/TCGA-BK-A26L-01C-04D-A27B-05/TCGA-BK-A26L-01A-11D-A16G-05	9305216012_R01C01_Grn.idat	./DNA_Methylation/JHU_USC__HumanMethylation450/Level_1/9305216012_R01C01	TCGA-BK-A26L-01A-11D	Primary solid Tumor	A26L	Uterine
DNA Methylation	JHU_USC	HumanMethylation450	1	TCGA-BK-A26L-01	TCGA-BK-A26L-01A-11D-A27B-05/TCGA-BK-A26L-01C-04D-A27B-05/TCGA-BK-A26L-01A-11D-A16G-05	9305216012_R02C01_Grn.idat	./DNA_Methylation/JHU_USC__HumanMethylation450/Level_1/9305216012_R02C01	TCGA-BK-A26L-01A-11D	Primary solid Tumor	A26L	Uterine
DNA Methylation	JHU_USC	HumanMethylation450	1	TCGA-SJ-A6ZJ-01	TCGA-SJ-A6ZJ-01A-12D-A34S-05	9422492127_R05C02_Grn.idat	./DNA_Methylation/JHU_USC__HumanMethylation450/Level_1/9422492127_R05C02	TCGA-SJ-A6ZJ-01A-12D	Primary solid Tumor	A6ZJ	Uterine
DNA Methylation	JHU_USC	HumanMethylation450	1	TCGA-AJ-A6NU-01	TCGA-AJ-A6NU-01A-11D-A34S-05	9422492127_R06C02_Grn.idat	./DNA_Methylation/JHU_USC__HumanMethylation450/Level_1/9422492127_R06C02	TCGA-AJ-A6NU-01A-11D	Primary solid Tumor	A6NU	Uterine
DNA Methylation	JHU_USC	HumanMethylation450	1	TCGA-PG-A7D5-01	TCGA-PG-A7D5-01A-11D-A34S-05	9422492134_R01C01_Grn.idat	./DNA_Methylation/JHU_USC__HumanMethylation450/Level_1/9422492134_R01C01	TCGA-PG-A7D5-01A-11D	Primary solid Tumor	A7D5	Uterine
DNA Methylation	JHU_USC	HumanMethylation450	1	TCGA-BK-A6W4-01	TCGA-BK-A6W4-01A-12D-A34S-05	9422492134_R01C02_Grn.idat	./DNA_Methylation/JHU_USC__HumanMethylation450/Level_1/9422492134_R01C02	TCGA-BK-A6W4-01A-12D	Primary solid Tumor	A6W4	Uterine
DNA Methylation	JHU_USC	HumanMethylation450	1	TCGA-A5-A7WJ-01	TCGA-A5-A7WJ-01A-12D-A34S-05	9422492134_R02C01_Grn.idat	./DNA_Methylation/JHU_USC__HumanMethylation450/Level_1/9422492134_R02C01	TCGA-A5-A7WJ-01A-12D	Primary solid Tumor	A7WJ	Uterine
DNA Methylation	JHU_USC	HumanMethylation450	1	TCGA-A5-A7WK-01	TCGA-A5-A7WK-01A-11D-A34S-05	9422492134_R02C02_Grn.idat	./DNA_Methylation/JHU_USC__HumanMethylation450/Level_1/9422492134_R02C02	TCGA-A5-A7WK-01A-11D	Primary solid Tumor	A7WK	Uterine
DNA Methylation	JHU_USC	HumanMethylation450	1	TCGA-SJ-A6ZI-01	TCGA-SJ-A6ZI-01A-12D-A34S-05	9422492134_R03C02_Grn.idat	./DNA_Methylation/JHU_USC__HumanMethylation450/Level_1/9422492134_R03C02	TCGA-SJ-A6ZI-01A-12D	Primary solid Tumor	A6ZI	Uterine
DNA Methylation	JHU_USC	HumanMethylation450	1	TCGA-QS-A744-01	TCGA-QS-A744-01A-11D-A34S-05	9422492134_R04C01_Grn.idat	./DNA_Methylation/JHU_USC__HumanMethylation450/Level_1/9422492134_R04C01	TCGA-QS-A744-01A-11D	Primary solid Tumor	A744	Uterine
DNA Methylation	JHU_USC	HumanMethylation450	1	TCGA-EY-A72D-01	TCGA-EY-A72D-01A-12D-A34S-05	9422492134_R05C01_Grn.idat	./DNA_Methylation/JHU_USC__HumanMethylation450/Level_1/9422492134_R05C01	TCGA-EY-A72D-01A-12D	Primary solid Tumor	A72D	Uterine
DNA Methylation	JHU_USC	HumanMethylation450	1	TCGA-BK-A6W3-01	TCGA-BK-A6W3-01A-12D-A34S-05	9422492134_R06C01_Grn.idat	./DNA_Methylation/JHU_USC__HumanMethylation450/Level_1/9422492134_R06C01	TCGA-BK-A6W3-01A-12D	Primary solid Tumor	A6W3	Uterine
